# Supplementary material for: Synthesis and crystal structure of bis­(levofloxacindiium) di­aqua­tetra-μ-chlorido-penta­chlorido­tricopper(II) chloride
Source: IUCrdata. 2025 Oct 24;10(Pt 10):x250901. doi: 10.1107/S2414314625009010 (PMC12598885; doi:10.1107/S2414314625009010)
Supplement: Supplementary file 1 [file x-10-x250901-sup1.cif]

##############################################################################
#                                                                            #
# This CIF contains the data for a data article accepted for                 #
# publication in IUCrData. It conforms to the requirements of                #
# Notes for Authors for IUCrData, and has been                               #
# peer reviewed under the auspices of IUCrData.                              #
#                                                                            #
# Full details of the Crystallographic Information File format               #
# are given in the paper "The Crystallographic Information File (CIF):       #
# a New Standard Archive File for Crystallography" by S. R. Hall, F. H.      #
# Allen and I. D. Brown [Acta Cryst. (1991), A47, 655-685].                  #
#                                                                            #
# The current version of the core CIF dictionary is obtainable from          #
# ftp://ftp.iucr.org/pub/cif_core.dic.                                       #
#                                                                            #
# Software is freely available for graphical display of the structure(s)     #
# in this CIF. For information consult the CIF software page                 #
# http://www.iucr.org/resources/cif/software.                                #
#                                                                            #
# This file may be used for bona fide research purposes within the           #
# scientific community so long as proper attribution is given to the data    # 
# article from which it was obtained.                                        #
#                                                                            #
##############################################################################
data_I
_audit_creation_method
;
Olex2 1.5-beta
(compiled 2025.07.13 svn.rb7424aed for OlexSys, GUI svn.r7314)
;
_journal_date_recd_electronic     2025-10-14
_journal_date_accepted     2025-10-15
_journal_name_full     'IUCrData'
_journal_year     2025
_journal_volume     10
_journal_issue      1
_journal_page_first     0
_journal_page_last     0
_journal_paper_category     HM
_journal_paper_doi     10.1107/S2414314625009010
_journal_coeditor_code     BX4037
_publ_contact_author_name     'Jamshid Mengnorovich Ashurov'
_publ_contact_author_address
;
Institute of Bioorganic Chemistry
Academy of Sciences of Uzbekistan
100125
M. Ulugbek Str 83
Tashkent
Uzbekistan
;
_publ_contact_author_email     'ashurovjamshid1@gmail.com'
_publ_contact_author_fax     ?
_publ_contact_author_phone     ?
_publ_section_title
;
Synthesis and crystal structure of bis(levofloxacindiium)
diaquatetra-\m-chlorido-pentachloridotricopper(II) chloride
;
loop_
    _publ_author_name
    _publ_author_footnote
    _publ_author_address
    'Bozorova, Mahbuba Ishquvvatovna' .
;
Termez Branch of Tashkent State Medical University
64 Islam Karimov Street
Termez City 132000
Uzbekistan
;
    'Turaev, Khayit Khudainazarovich' .
;
Termez State University
Barkamol avlod street 43
Termez city
Uzbekistan
;
    'Alimnazarov, Bekmurod Khurramovich' .
;
Termez State University
Barkamol avlod street 43
Termez city
Uzbekistan
;
    'Rasulov, Abdusamat Abdujabborovich' .
;
Termez University of Economics and Service
4-b Farovon Street
Termez 190111
Uzbekistan
;
    'Ibragimov, Bakhtiyar Tulyaganovich' .
;
Institute of Bioorganic Chemistry
Academy of Sciences of Uzbekistan
100125
M. Ulugbek Str 83
Tashkent
Uzbekistan
;
    'Ashurov, Jamshid Mengnorovich' .
;
Institute of Bioorganic Chemistry
Academy of Sciences of Uzbekistan
100125
M. Ulugbek Str 83
Tashkent
Uzbekistan
;
_publ_section_synopsis
;
A trinuclear copper(II)--levofloxacin complex,
(C~18~H~22~FN~3~O~4~)~2~[Cu~3~Cl~9~(H~2~O)~2~]Cl, was synthesized and its
crystal structure determined. It features five-coordinate Cu^II^ centres with
Jahn--Teller distortion and a three-dimensional hydrogen-bonded supramolecular
network.
;
_chemical_name_systematic
;\
11-Carboxy-7-fluoro-10-hydroxy-2-methyl-6-(4-methylpiperazin-4-ium-1-yl)-\
4-oxa-1\l^5^-azatricyclo[7.3.1.0^5,13^]trideca-1(12),5,7,9(13),10-pentaen-\
1-ylium
[aquadichloridocopper(II)]-di-\m-chlorido-[chloridocopper(II)]-di-\m-chlorido-\
[aquadichloridocopper(II)] chloride
;
_chemical_name_common
;
Bis(levofloxacindiium) diaquatetra-\m-chlorido-pentachloridotricopper(II)
chloride
;
_chemical_formula_moiety     '2(C18 H22 F N3 O4 2+), Cl9 Cu3 H4 O2 3-, Cl -'
_chemical_formula_sum     'C36 H48 Cl10 Cu3 F2 N6 O10'
_chemical_formula_iupac     '(C18 H22 F N3 O4)2 [Cu3 Cl9 (H2 O)2] Cl'
_chemical_formula_weight     1307.92
_chemical_melting_point     ?
_chemical_absolute_configuration     ad
_space_group_crystal_system     monoclinic
_space_group_name_H-M_alt     'C 1 2 1'
_space_group_name_Hall     'C 2y'
loop_
    _space_group_symop_operation_xyz
    'x, y, z'
    '-x, y, -z'
    'x+1/2, y+1/2, z'
    '-x+1/2, y+1/2, -z'
_cell_length_a     28.5670(4)
_cell_length_b     6.82010(10)
_cell_length_c     12.6444(2)
_cell_angle_alpha     90
_cell_angle_beta     95.2780(10)
_cell_angle_gamma     90
_cell_volume     2453.06(6)
_cell_formula_units_Z     2
_cell_measurement_reflns_used     4945
_cell_measurement_theta_min     3.0910
_cell_measurement_theta_max     70.7130
_cell_measurement_temperature     291
_exptl_crystal_description     block
_exptl_crystal_colour     'light blue'
_exptl_crystal_size_max     0.25
_exptl_crystal_size_mid     0.2
_exptl_crystal_size_min     0.16
_exptl_crystal_density_diffrn     1.771
_exptl_crystal_density_meas     ?
_exptl_crystal_density_method     ?
_exptl_crystal_F_000     1322
_exptl_absorpt_coefficient_mu     7.106
_exptl_absorpt_correction_type     multi-scan
_exptl_absorpt_process_details
;
(CrysAlis PRO; Rigaku OD, 2022)
;
_exptl_absorpt_correction_T_min     0.12516
_exptl_absorpt_correction_T_max     1.00000
_diffrn_ambient_temperature     291
_diffrn_source     'micro-focus sealed X-ray tube'
_diffrn_radiation_type     'Cu K\a'
_diffrn_radiation_wavelength     1.54184
_diffrn_radiation_monochromator     mirror
_diffrn_measurement_device_type
  'Rigaku XtaLAB Synergy Single source diffractometer with a HyPix3000 detector'
_diffrn_measurement_device     'four-circle diffractometer'
_diffrn_measurement_method     '\w scans'
_diffrn_detector     'Hybrid Pixel Array Detector'
_diffrn_detector_area_resol_mean     10.0000
loop_
    _diffrn_refln_index_h
    _diffrn_refln_index_k
    _diffrn_refln_index_l
    0 0 -1
    0 0 -1
    0 0 -2
    0 0 -2
    0 0 -3
    0 0 -3
    0 0 -4
    0 0 -4
    0 0 -5
    0 0 -5
    0 0 -6
    0 0 -6
    0 0 -7
    0 0 -8
    0 0 -9
    0 0 -9
    0 0 -9
    0 0 -10
    0 0 -10
    0 0 -10
    0 0 -10
    0 0 -11
    0 0 -11
    0 0 -12
    0 0 -12
    0 0 -13
    0 0 -14
    0 0 -15
    0 -2 0
    0 -2 0
    0 -2 -1
    0 -2 1
    0 -2 2
    0 -2 -2
    0 2 2
    0 -2 -3
    0 2 3
    0 2 4
    0 -2 -4
    0 -2 -5
    0 -2 -5
    0 -2 -6
    0 -2 -6
    0 -2 -7
    0 -2 -8
    0 -2 -8
    0 -2 -9
    0 -2 -9
    0 -2 -9
    0 -2 -10
    0 -2 -10
    0 -2 -11
    0 -2 -12
    0 -2 -13
    0 -2 -14
    0 -2 -14
    0 -4 0
    0 -4 -1
    0 -4 -2
    0 4 2
    0 4 3
    0 -4 -3
    0 4 4
    0 4 4
    0 -4 -5
    0 -4 -5
    0 4 5
    0 4 5
    0 -4 -6
    0 -4 -6
    0 -4 -6
    0 -4 -7
    0 -4 -8
    0 -4 -9
    0 -4 -9
    0 -4 -10
    0 -4 -10
    0 -4 -11
    0 4 -11
    0 -4 -11
    0 -4 -12
    0 4 -12
    0 -4 -12
    0 4 -13
    0 -4 -13
    0 4 13
    0 -4 -13
    0 6 0
    0 6 0
    0 6 -1
    0 6 1
    0 6 1
    0 6 2
    0 6 2
    0 6 3
    0 6 3
    0 6 4
    0 6 4
    0 6 5
    0 6 6
    0 6 7
    0 6 -8
    0 6 -9
    0 6 -9
    0 6 -10
    0 8 0
    0 8 -1
    0 8 -2
    0 8 2
    0 8 3
    0 8 4
    1 -1 -15
    1 1 -15
    1 -1 -14
    1 1 -14
    1 -1 -13
    1 1 -13
    1 -1 -12
    1 1 -12
    1 -1 -11
    1 -1 -11
    1 1 -11
    1 1 -11
    1 -1 -10
    1 -1 -10
    1 1 -10
    1 -1 -10
    1 1 -10
    1 -1 -10
    1 -1 -9
    1 1 -9
    1 -1 -9
    1 -1 -9
    1 1 -9
    1 -1 -9
    1 -1 -9
    1 1 -9
    1 -1 -8
    1 1 -8
    1 -1 -7
    1 -1 -7
    1 1 -7
    1 -1 -6
    1 1 -6
    1 -1 -6
    1 -1 -6
    1 1 -5
    1 -1 -5
    1 -1 -5
    1 -1 -5
    1 1 -4
    1 -1 -4
    1 -1 -4
    1 -1 -4
    1 -1 -3
    1 1 -3
    1 -1 -3
    1 -1 -3
    1 -1 -2
    -1 1 2
    1 -1 -2
    1 1 -2
    1 -1 -2
    1 1 -1
    1 -1 -1
    1 -1 -1
    -1 -1 1
    1 -1 -1
    1 1 -1
    1 -1 0
    1 -1 0
    1 -1 1
    1 1 1
    -1 -1 -2
    -1 1 -2
    1 1 2
    -1 -1 -2
    -1 -1 -3
    -1 1 -3
    1 1 3
    -1 -1 -3
    -1 -1 -4
    -1 1 -4
    -1 -1 -4
    -1 -1 -4
    1 1 4
    -1 -1 -5
    -1 -1 -5
    -1 1 -5
    -1 -1 -6
    -1 1 -6
    -1 -1 -6
    -1 -1 -7
    -1 -1 -7
    -1 -1 -7
    -1 -1 -8
    -1 1 -8
    -1 1 -8
    -1 -1 -8
    -1 1 -8
    -1 -1 -8
    -1 -1 -9
    -1 -1 -9
    -1 -1 -9
    -1 1 -9
    -1 -1 -9
    -1 1 -9
    -1 1 -9
    -1 -1 -10
    -1 -1 -10
    -1 1 -10
    -1 1 -10
    -1 -1 -10
    -1 1 -10
    -1 -1 -10
    -1 -1 -10
    -1 1 -11
    -1 1 -11
    -1 -1 -11
    -1 -1 -11
    -1 1 -12
    -1 1 -12
    -1 -1 -12
    -1 -1 -12
    -1 1 -13
    -1 -1 -13
    -1 1 -14
    -1 -1 -14
    -1 -1 -15
    -1 1 -15
    1 -3 -14
    1 -3 -14
    1 -3 -13
    1 -3 -13
    1 3 -13
    1 -3 -12
    1 -3 -12
    1 -3 -11
    1 -3 -10
    1 -3 -9
    1 -3 -8
    1 -3 -8
    1 -3 -7
    1 -3 -7
    1 -3 -6
    1 -3 -6
    1 -3 -5
    -1 3 4
    1 -3 -4
    1 -3 -3
    -1 3 3
    1 -3 -2
    1 -3 -2
    1 -3 -1
    -1 -3 1
    1 -3 0
    -1 -3 0
    1 -3 1
    -1 -3 -2
    1 3 2
    1 -3 2
    1 3 3
    -1 -3 -3
    -1 -3 -4
    1 3 4
    -1 -3 -5
    -1 -3 -6
    -1 -3 -6
    -1 -3 -7
    -1 -3 -7
    1 3 7
    -1 -3 -7
    -1 -3 -8
    -1 -3 -8
    1 3 8
    1 3 9
    -1 -3 -9
    -1 -3 -9
    1 3 10
    -1 -3 -10
    1 3 11
    -1 -3 -11
    1 3 12
    -1 -3 -12
    -1 -3 -13
    -1 -3 -13
    -1 3 -13
    -1 -3 -14
    -1 -3 -14
    -1 3 -14
    -1 5 12
    1 -5 -12
    1 5 -12
    1 -5 -11
    1 5 -11
    1 5 -10
    1 5 -10
    1 5 -9
    1 5 -9
    1 5 -8
    1 5 -7
    1 5 -6
    -1 5 6
    -1 5 5
    1 -5 -5
    -1 5 4
    1 -5 -4
    1 -5 -3
    -1 5 3
    -1 5 3
    -1 5 3
    1 5 -2
    -1 5 2
    -1 5 2
    1 -5 -2
    1 -5 -1
    -1 5 1
    -1 5 1
    -1 5 1
    1 5 -1
    -1 5 0
    1 5 0
    1 5 0
    1 5 0
    -1 5 0
    1 5 1
    1 5 1
    -1 5 -1
    -1 -5 -2
    1 5 2
    1 5 2
    1 5 2
    -1 5 -2
    1 5 2
    1 5 3
    1 5 3
    1 5 3
    1 5 3
    -1 -5 -3
    1 5 4
    1 5 4
    1 5 4
    -1 -5 -4
    -1 -5 -5
    1 5 5
    1 5 5
    1 5 6
    1 5 6
    -1 5 -7
    1 5 7
    -1 5 -8
    -1 5 -9
    -1 5 -9
    -1 5 -10
    -1 5 -11
    -1 5 -12
    1 5 12
    1 7 -8
    1 7 -7
    -1 7 7
    -1 7 6
    1 7 -6
    1 7 -5
    -1 7 5
    -1 7 4
    -1 7 4
    -1 7 3
    -1 7 3
    1 7 -2
    -1 7 2
    -1 7 2
    -1 7 1
    -1 7 1
    1 7 -1
    -1 7 0
    -1 7 0
    1 7 0
    1 7 1
    -1 7 -1
    1 7 1
    1 7 2
    -1 7 -2
    -1 7 -3
    1 7 3
    1 7 3
    1 7 4
    1 7 5
    -1 7 -6
    1 7 6
    -1 7 -7
    1 7 7
    -1 7 -8
    2 0 -15
    2 0 -14
    2 0 -13
    2 0 -12
    2 0 -11
    2 0 -11
    2 0 -10
    2 0 -10
    2 0 -10
    2 0 -9
    2 0 -9
    2 0 -9
    2 0 -9
    2 0 -8
    2 0 -7
    2 0 -6
    2 0 -5
    2 0 -5
    2 0 -5
    2 0 -4
    2 0 -4
    2 0 -4
    2 0 -3
    2 0 -3
    2 0 -3
    2 0 -2
    2 0 -2
    2 0 -2
    2 0 -1
    2 0 -1
    2 0 -1
    2 0 -1
    2 0 -1
    2 0 -1
    2 0 0
    2 0 0
    -2 0 0
    -2 0 0
    -2 0 -1
    -2 0 -1
    -2 0 -2
    -2 0 -2
    -2 0 -3
    -2 0 -3
    -2 0 -3
    -2 0 -4
    -2 0 -4
    -2 0 -5
    -2 0 -5
    -2 0 -6
    -2 0 -6
    -2 0 -7
    -2 0 -8
    -2 0 -9
    -2 0 -9
    -2 0 -9
    -2 0 -10
    -2 0 -10
    -2 0 -10
    -2 0 -11
    -2 0 -11
    -2 0 -12
    -2 0 -12
    -2 0 -13
    -2 0 -13
    -2 0 -14
    -2 0 -15
    2 -2 -14
    2 -2 -14
    2 -2 -13
    2 -2 -13
    2 -2 -12
    2 -2 -11
    2 -2 -10
    2 -2 -10
    2 -2 -9
    2 -2 -9
    2 -2 -9
    2 -2 -8
    2 -2 -8
    2 -2 -8
    2 -2 -8
    2 -2 -7
    2 -2 -7
    2 -2 -6
    2 -2 -6
    2 -2 -5
    2 -2 -5
    2 -2 -5
    2 -2 -4
    2 -2 -4
    2 -2 -3
    2 -2 -3
    -2 2 3
    2 -2 -2
    2 -2 -1
    -2 -2 1
    2 -2 0
    2 -2 0
    2 -2 1
    2 -2 2
    2 2 2
    -2 -2 -3
    2 2 3
    2 2 4
    -2 -2 -5
    2 2 5
    -2 -2 -6
    -2 -2 -6
    -2 -2 -7
    -2 -2 -7
    -2 -2 -8
    -2 -2 -8
    -2 -2 -8
    -2 -2 -9
    -2 -2 -9
    -2 -2 -10
    -2 -2 -10
    -2 -2 -11
    -2 -2 -12
    -2 -2 -13
    2 2 13
    -2 -2 -14
    2 4 -13
    2 -4 -13
    -2 4 13
    2 -4 -13
    2 -4 -12
    2 -4 -12
    2 4 -12
    2 4 -11
    2 -4 -11
    2 -4 -11
    2 -4 -10
    2 -4 -10
    2 4 -10
    2 4 -9
    2 -4 -9
    2 4 -9
    2 -4 -9
    2 -4 -8
    2 -4 -7
    2 -4 -7
    2 -4 -6
    2 4 -5
    -2 4 5
    2 -4 -5
    -2 4 4
    2 -4 -4
    2 4 -4
    2 -4 -4
    -2 4 3
    2 -4 -3
    2 -4 -2
    2 -4 -1
    2 -4 0
    -2 -4 0
    -2 -4 -1
    2 -4 1
    -2 -4 -2
    2 4 2
    2 4 3
    2 4 4
    2 4 4
    2 4 4
    -2 -4 -5
    2 4 5
    2 4 5
    2 4 5
    -2 -4 -6
    2 4 6
    -2 -4 -6
    -2 -4 -7
    -2 -4 -7
    2 4 7
    2 4 8
    -2 -4 -8
    -2 -4 -9
    2 4 9
    -2 -4 -10
    -2 -4 -10
    2 4 10
    2 4 11
    -2 -4 -11
    -2 -4 -11
    -2 -4 -12
    -2 4 -12
    2 4 12
    -2 -4 -12
    -2 4 -13
    -2 -4 -13
    -2 -4 -13
    2 4 13
    2 6 -10
    2 6 -9
    2 6 -8
    2 6 -8
    2 6 -7
    -2 6 6
    -2 6 5
    -2 6 4
    -2 6 3
    -2 6 3
    2 6 -2
    -2 6 2
    -2 6 2
    2 6 -1
    -2 6 1
    -2 6 1
    -2 6 0
    2 6 0
    -2 6 -1
    2 6 1
    2 6 1
    2 6 2
    -2 6 -2
    2 6 2
    -2 6 -3
    2 6 3
    2 6 3
    2 6 4
    2 6 4
    2 6 4
    2 6 5
    2 6 5
    2 6 6
    2 6 6
    2 6 7
    2 6 7
    -2 6 -8
    -2 6 -9
    2 6 10
    -2 8 4
    -2 8 3
    -2 8 2
    -2 8 1
    -2 8 1
    -2 8 0
    -2 8 -1
    2 8 2
    -2 8 -2
    2 8 3
    2 8 4
    3 -1 -15
    3 1 -15
    3 -1 -14
    3 1 -14
    3 1 -13
    3 -1 -13
    3 -1 -12
    3 1 -12
    3 -1 -12
    3 -1 -11
    3 1 -11
    3 -1 -11
    3 -1 -10
    3 -1 -10
    3 -1 -10
    3 1 -10
    3 1 -10
    3 1 -10
    3 -1 -10
    3 -1 -10
    3 1 -9
    3 -1 -9
    3 -1 -9
    3 -1 -9
    3 1 -9
    3 -1 -9
    3 -1 -9
    3 -1 -8
    3 -1 -8
    3 1 -7
    3 -1 -7
    3 -1 -7
    3 -1 -7
    3 1 -7
    3 1 -6
    3 -1 -6
    3 1 -6
    3 -1 -6
    3 1 -5
    3 -1 -5
    3 -1 -5
    3 -1 -4
    3 -1 -4
    3 -1 -4
    3 1 -4
    3 1 -4
    3 -1 -3
    3 1 -3
    3 -1 -3
    3 1 -3
    3 -1 -2
    3 1 -2
    3 -1 -2
    3 1 -2
    3 -1 -2
    3 -1 -1
    3 -1 -1
    3 1 -1
    3 1 -1
    3 -1 -1
    3 1 -1
    3 -1 -1
    3 1 -1
    3 1 -1
    3 -1 -1
    3 -1 -1
    3 -1 -1
    3 -1 -1
    3 1 -1
    3 1 0
    3 -1 0
    3 -1 0
    3 -1 0
    3 -1 0
    3 -1 0
    3 1 0
    3 1 0
    3 1 1
    3 -1 1
    3 -1 1
    3 1 2
    -3 -1 -2
    -3 -1 -3
    3 1 3
    -3 -1 -3
    -3 -1 -4
    -3 -1 -4
    -3 -1 -4
    -3 1 -4
    -3 -1 -5
    -3 -1 -5
    -3 1 -5
    -3 -1 -5
    -3 -1 -6
    -3 1 -6
    -3 -1 -6
    -3 -1 -7
    -3 -1 -7
    -3 -1 -8
    -3 -1 -8
    -3 1 -8
    -3 -1 -8
    -3 1 -8
    -3 -1 -8
    -3 -1 -9
    -3 -1 -9
    -3 1 -9
    -3 -1 -9
    -3 1 -9
    -3 1 -9
    -3 -1 -9
    -3 -1 -10
    -3 1 -10
    -3 1 -10
    -3 -1 -10
    -3 -1 -10
    -3 1 -10
    -3 1 -11
    -3 -1 -11
    -3 -1 -11
    -3 1 -11
    -3 -1 -12
    -3 1 -12
    -3 -1 -12
    -3 1 -12
    -3 -1 -13
    -3 1 -13
    -3 1 -13
    -3 -1 -14
    -3 1 -14
    -3 1 -15
    3 1 15
    -3 -1 -15
    3 -3 -14
    3 -3 -14
    3 -3 -13
    3 -3 -13
    3 3 -12
    3 -3 -12
    3 -3 -12
    3 -3 -11
    3 -3 -11
    3 -3 -10
    3 -3 -9
    3 -3 -9
    3 -3 -8
    3 -3 -8
    3 -3 -7
    3 -3 -7
    3 -3 -6
    3 -3 -6
    3 -3 -5
    3 -3 -5
    3 -3 -4
    3 -3 -3
    3 -3 -2
    3 -3 -2
    3 -3 -1
    3 -3 0
    3 -3 1
    3 3 1
    3 3 2
    3 -3 2
    3 3 3
    -3 -3 -3
    3 3 4
    -3 -3 -4
    -3 -3 -5
    3 3 5
    -3 -3 -5
    -3 -3 -6
    3 3 6
    -3 -3 -6
    -3 -3 -6
    -3 -3 -7
    -3 -3 -7
    -3 -3 -7
    3 3 7
    -3 -3 -8
    3 3 8
    -3 -3 -8
    -3 -3 -8
    -3 -3 -9
    -3 -3 -9
    3 3 9
    -3 -3 -10
    3 3 10
    3 3 11
    -3 -3 -11
    3 3 12
    -3 -3 -12
    3 3 12
    -3 -3 -13
    3 3 13
    3 3 13
    -3 -3 -13
    -3 -3 -14
    -3 3 -14
    -3 -3 -14
    3 5 -12
    3 -5 -12
    3 5 -11
    3 -5 -11
    3 5 -10
    3 5 -10
    3 -5 -10
    3 5 -9
    3 5 -9
    3 -5 -9
    3 5 -8
    3 5 -8
    3 5 -7
    3 5 -6
    3 5 -5
    -3 5 5
    3 -5 -5
    3 -5 -4
    -3 5 4
    -3 5 3
    -3 5 3
    3 -5 -3
    -3 5 2
    3 5 -2
    -3 5 2
    -3 5 2
    3 -5 -2
    -3 5 1
    3 -5 -1
    3 5 -1
    3 5 -1
    3 5 0
    3 5 0
    3 -5 0
    -3 5 0
    3 5 1
    -3 5 -1
    3 5 1
    3 5 1
    3 5 1
    -3 -5 -2
    -3 5 -2
    3 5 2
    3 5 2
    3 5 2
    3 5 2
    -3 5 -3
    3 5 3
    3 5 3
    -3 -5 -3
    3 5 3
    3 5 3
    -3 -5 -4
    3 5 4
    3 5 4
    3 5 4
    3 5 4
    -3 -5 -5
    -3 -5 -5
    3 5 5
    3 5 5
    3 5 6
    3 5 6
    3 5 7
    3 5 7
    -3 5 -8
    3 5 8
    -3 5 -9
    -3 5 -9
    3 5 9
    -3 5 -10
    3 5 10
    -3 -5 -11
    -3 5 -11
    3 5 11
    -3 -5 -12
    3 5 12
    -3 5 -12
    3 7 -8
    3 7 -7
    -3 7 6
    3 7 -6
    3 7 -5
    -3 7 5
    -3 7 4
    -3 7 3
    -3 7 3
    3 7 -2
    -3 7 2
    -3 7 2
    -3 7 1
    3 7 -1
    -3 7 1
    -3 7 0
    -3 7 0
    3 7 0
    3 7 1
    -3 7 -1
    3 7 1
    3 7 2
    -3 7 -2
    3 7 2
    -3 7 -3
    3 7 3
    3 7 4
    3 7 5
    3 7 6
    -3 7 -7
    3 7 7
    -3 7 -8
    4 0 -15
    4 0 -14
    4 0 -13
    4 0 -12
    4 0 -11
    4 0 -10
    4 0 -10
    4 0 -10
    4 0 -10
    4 0 -10
    4 0 -9
    4 0 -9
    4 0 -9
    4 0 -9
    4 0 -8
    4 0 -7
    4 0 -6
    4 0 -6
    4 0 -5
    4 0 -5
    4 0 -4
    4 0 -4
    4 0 -4
    4 0 -3
    4 0 -3
    4 0 -2
    4 0 -2
    4 0 -2
    4 0 -2
    4 0 -2
    4 0 -2
    4 0 -1
    4 0 -1
    4 0 -1
    4 0 -1
    4 0 -1
    -4 0 0
    4 0 0
    -4 0 0
    4 0 0
    -4 0 -1
    -4 0 -1
    -4 0 -2
    -4 0 -2
    -4 0 -3
    -4 0 -3
    -4 0 -4
    -4 0 -4
    -4 0 -4
    -4 0 -5
    -4 0 -5
    -4 0 -6
    -4 0 -6
    -4 0 -7
    -4 0 -8
    -4 0 -9
    -4 0 -9
    -4 0 -10
    -4 0 -10
    -4 0 -10
    -4 0 -11
    -4 0 -11
    -4 0 -12
    -4 0 -12
    -4 0 -13
    -4 0 -13
    -4 0 -14
    -4 0 -15
    4 -2 -14
    4 -2 -13
    4 -2 -13
    4 -2 -12
    4 -2 -12
    4 -2 -11
    4 -2 -10
    4 -2 -10
    4 -2 -9
    4 -2 -9
    4 -2 -9
    4 -2 -8
    4 -2 -8
    4 -2 -8
    4 -2 -7
    4 -2 -7
    4 -2 -6
    4 -2 -6
    4 -2 -5
    4 -2 -5
    4 -2 -4
    4 -2 -4
    4 -2 -3
    4 -2 -3
    4 -2 -2
    4 -2 -2
    4 -2 -1
    4 -2 -1
    4 2 0
    4 -2 0
    4 -2 0
    4 2 1
    4 -2 1
    4 -2 1
    4 2 2
    -4 -2 -3
    4 2 3
    -4 -2 -4
    -4 -2 -4
    4 2 5
    -4 -2 -5
    -4 -2 -6
    -4 -2 -7
    -4 -2 -8
    -4 -2 -8
    -4 -2 -8
    -4 -2 -9
    -4 -2 -9
    -4 -2 -10
    -4 -2 -11
    4 2 11
    -4 -2 -12
    4 2 12
    4 2 13
    -4 -2 -13
    4 2 14
    4 -4 -13
    4 -4 -13
    4 4 -13
    4 -4 -12
    4 4 -12
    4 -4 -12
    4 -4 -11
    4 -4 -11
    4 4 -11
    4 -4 -10
    4 4 -10
    4 -4 -10
    4 4 -9
    4 -4 -9
    4 -4 -9
    4 4 -9
    4 -4 -8
    4 4 -8
    4 4 -8
    4 -4 -7
    4 -4 -7
    4 4 -7
    4 4 -6
    4 -4 -6
    4 -4 -6
    4 -4 -6
    4 -4 -5
    4 -4 -5
    4 4 -5
    4 -4 -4
    -4 4 4
    4 4 -4
    4 -4 -4
    4 -4 -3
    -4 4 3
    4 -4 -2
    4 -4 -1
    4 4 0
    4 -4 0
    4 4 1
    -4 -4 -1
    4 4 2
    4 4 3
    4 4 3
    4 4 3
    4 4 4
    4 4 4
    4 4 4
    4 4 5
    4 4 5
    4 4 5
    -4 -4 -5
    -4 -4 -6
    4 4 6
    -4 -4 -6
    4 4 6
    -4 -4 -7
    -4 -4 -7
    -4 -4 -7
    4 4 7
    -4 -4 -8
    4 4 8
    4 4 9
    -4 -4 -9
    -4 -4 -10
    4 4 10
    -4 -4 -11
    -4 -4 -11
    4 4 11
    4 4 11
    -4 -4 -12
    -4 4 -12
    -4 -4 -12
    4 4 12
    4 4 12
    -4 -4 -13
    -4 4 -13
    4 4 13
    -4 -4 -13
    4 6 -10
    4 6 -9
    4 6 -8
    4 6 -7
    -4 6 6
    4 6 -6
    -4 6 5
    -4 6 4
    -4 6 3
    -4 6 3
    -4 6 2
    4 6 -2
    -4 6 2
    4 6 -1
    -4 6 1
    -4 6 1
    -4 6 0
    -4 6 0
    4 6 0
    -4 6 -1
    -4 6 -1
    4 6 1
    4 6 1
    4 6 2
    4 6 2
    -4 6 -2
    4 6 3
    -4 6 -3
    4 6 3
    4 6 4
    4 6 4
    4 6 4
    4 6 5
    4 6 5
    4 6 6
    4 6 6
    4 6 7
    4 6 7
    4 6 8
    -4 6 -9
    4 6 9
    4 6 10
    -4 8 4
    -4 8 3
    -4 8 2
    -4 8 2
    -4 8 1
    -4 8 1
    -4 8 0
    -4 8 -1
    -4 8 -2
    4 8 3
    5 -1 -15
    5 1 -15
    5 -1 -14
    5 1 -14
    5 1 -13
    5 -1 -13
    5 1 -12
    5 -1 -12
    5 -1 -12
    5 -1 -11
    5 1 -11
    5 -1 -11
    5 -1 -11
    5 -1 -10
    5 -1 -10
    5 -1 -10
    5 -1 -10
    5 -1 -10
    5 1 -10
    5 1 -10
    5 -1 -9
    5 -1 -9
    5 1 -9
    5 -1 -9
    5 1 -9
    5 -1 -9
    5 -1 -9
    5 1 -9
    5 -1 -9
    5 1 -8
    5 -1 -8
    5 -1 -8
    5 -1 -8
    5 -1 -8
    5 1 -8
    5 -1 -8
    5 1 -8
    5 -1 -8
    5 -1 -8
    5 -1 -7
    5 1 -7
    5 -1 -6
    5 1 -6
    5 -1 -6
    5 1 -5
    5 -1 -5
    5 -1 -5
    5 -1 -4
    5 1 -4
    5 -1 -4
    5 1 -4
    5 -1 -3
    5 1 -3
    5 -1 -3
    5 -1 -3
    5 1 -3
    5 1 -3
    5 -1 -3
    5 1 -2
    5 -1 -2
    5 -1 -2
    5 -1 -2
    5 1 -2
    5 1 -2
    5 1 -2
    5 -1 -2
    5 -1 -2
    5 1 -2
    5 -1 -2
    5 -1 -2
    5 1 -2
    5 -1 -2
    5 1 -2
    5 -1 -1
    5 1 -1
    5 -1 -1
    5 1 -1
    5 -1 -1
    5 -1 -1
    5 1 -1
    5 -1 -1
    5 1 0
    5 -1 0
    5 -1 0
    5 -1 0
    5 -1 0
    5 1 0
    5 1 1
    -5 -1 -2
    5 1 2
    -5 -1 -2
    -5 -1 -3
    -5 -1 -3
    -5 -1 -4
    -5 -1 -4
    -5 1 -5
    -5 -1 -5
    -5 -1 -5
    -5 -1 -6
    -5 1 -6
    -5 -1 -6
    -5 -1 -6
    -5 1 -7
    -5 -1 -7
    -5 -1 -7
    -5 -1 -8
    -5 1 -8
    -5 -1 -8
    -5 -1 -8
    -5 -1 -9
    -5 1 -9
    -5 -1 -9
    5 1 9
    -5 1 -9
    -5 -1 -10
    -5 -1 -10
    -5 1 -10
    -5 1 -10
    5 1 10
    -5 1 -10
    -5 -1 -10
    -5 1 -11
    -5 -1 -11
    -5 -1 -11
    -5 1 -11
    -5 1 -12
    -5 1 -12
    -5 -1 -12
    -5 -1 -12
    -5 1 -13
    -5 -1 -13
    -5 1 -13
    -5 -1 -14
    -5 1 -14
    5 -3 -14
    5 -3 -14
    5 -3 -13
    5 -3 -13
    5 3 -12
    5 -3 -12
    5 -3 -12
    5 -3 -11
    5 3 -11
    5 -3 -11
    5 -3 -10
    5 -3 -10
    5 -3 -9
    5 -3 -9
    5 -3 -9
    5 -3 -9
    5 -3 -8
    5 -3 -8
    5 -3 -8
    5 3 -8
    5 -3 -7
    5 3 -7
    5 -3 -7
    5 -3 -7
    5 -3 -6
    5 -3 -6
    5 -3 -6
    5 -3 -5
    5 -3 -5
    5 -3 -4
    5 -3 -4
    5 -3 -3
    5 -3 -3
    5 -3 -2
    5 -3 -2
    5 -3 -1
    5 -3 -1
    5 3 0
    5 -3 0
    5 -3 1
    5 3 1
    5 3 2
    5 3 3
    5 3 4
    -5 -3 -5
    5 3 5
    -5 -3 -6
    5 3 6
    -5 -3 -6
    -5 -3 -6
    5 3 7
    -5 -3 -7
    -5 -3 -7
    -5 -3 -7
    -5 -3 -8
    5 3 8
    -5 -3 -8
    -5 -3 -8
    -5 -3 -9
    5 3 9
    5 3 10
    -5 -3 -10
    5 3 11
    5 3 11
    -5 -3 -11
    5 3 12
    -5 -3 -12
    5 3 12
    -5 -3 -13
    5 3 13
    -5 -3 -13
    5 3 13
    -5 -3 -14
    5 -5 -12
    5 5 -11
    5 -5 -11
    5 5 -10
    5 -5 -10
    5 5 -10
    5 5 -9
    5 -5 -9
    5 5 -9
    5 5 -8
    5 -5 -8
    5 5 -8
    5 5 -7
    5 5 -7
    5 5 -6
    5 5 -5
    5 -5 -5
    -5 5 5
    5 5 -4
    -5 5 4
    5 -5 -4
    5 -5 -3
    -5 5 3
    5 -5 -2
    -5 5 2
    5 5 -1
    5 5 -1
    -5 5 1
    5 -5 -1
    5 5 0
    -5 5 0
    5 5 0
    5 -5 0
    5 5 1
    5 5 1
    5 5 1
    5 5 1
    5 -5 1
    -5 5 -1
    5 5 2
    -5 5 -2
    5 5 2
    5 5 2
    5 5 2
    5 5 3
    5 5 3
    5 5 3
    -5 -5 -3
    5 5 3
    -5 5 -3
    5 5 4
    5 5 4
    5 5 4
    -5 -5 -4
    5 5 4
    5 5 5
    5 5 5
    -5 -5 -5
    5 5 6
    5 5 6
    5 5 7
    5 5 7
    5 5 8
    -5 5 -9
    5 5 9
    -5 5 -10
    5 5 10
    5 5 10
    -5 -5 -11
    5 5 11
    -5 5 -11
    5 5 11
    5 7 -8
    5 7 -7
    5 7 -6
    -5 7 6
    -5 7 5
    -5 7 4
    -5 7 3
    -5 7 3
    5 7 -2
    -5 7 2
    -5 7 2
    -5 7 1
    5 7 -1
    -5 7 1
    5 7 0
    -5 7 0
    -5 7 0
    -5 7 -1
    5 7 1
    5 7 2
    -5 7 -2
    -5 7 -3
    5 7 3
    5 7 4
    5 7 5
    5 7 6
    -5 7 -7
    5 7 7
    6 0 -15
    6 0 -14
    6 0 -13
    6 0 -12
    6 0 -12
    6 0 -11
    6 0 -11
    6 0 -10
    6 0 -10
    6 0 -10
    6 0 -10
    6 0 -9
    6 0 -9
    6 0 -9
    6 0 -9
    6 0 -8
    6 0 -8
    6 0 -8
    6 0 -8
    6 0 -8
    6 0 -7
    6 0 -7
    6 0 -6
    6 0 -6
    6 0 -5
    6 0 -5
    6 0 -4
    6 0 -4
    6 0 -4
    6 0 -3
    6 0 -3
    6 0 -3
    6 0 -3
    6 0 -2
    6 0 -2
    6 0 -2
    6 0 -2
    6 0 -2
    6 0 -2
    6 0 -2
    6 0 -1
    6 0 -1
    -6 0 0
    -6 0 0
    6 0 0
    6 0 0
    6 0 1
    -6 0 -1
    -6 0 -1
    -6 0 -2
    -6 0 -2
    -6 0 -3
    -6 0 -3
    -6 0 -4
    -6 0 -4
    -6 0 -5
    -6 0 -5
    -6 0 -6
    -6 0 -6
    -6 0 -7
    -6 0 -8
    -6 0 -9
    -6 0 -10
    -6 0 -10
    -6 0 -10
    -6 0 -11
    -6 0 -11
    -6 0 -12
    -6 0 -12
    -6 0 -13
    -6 0 -13
    -6 0 -14
    6 -2 -14
    6 -2 -13
    6 -2 -13
    6 -2 -12
    6 -2 -12
    6 -2 -11
    6 -2 -11
    6 -2 -10
    6 -2 -10
    6 -2 -9
    6 -2 -9
    6 -2 -9
    6 2 -8
    6 -2 -8
    6 -2 -8
    6 -2 -8
    6 -2 -8
    6 -2 -8
    6 -2 -7
    6 -2 -7
    6 -2 -7
    6 -2 -6
    6 -2 -6
    6 -2 -5
    6 -2 -5
    6 -2 -4
    6 -2 -4
    6 -2 -4
    6 -2 -3
    6 -2 -3
    6 -2 -3
    6 -2 -2
    6 -2 -2
    6 -2 -2
    6 -2 -2
    6 2 -1
    6 -2 -1
    6 -2 -1
    6 -2 -1
    6 2 0
    6 -2 0
    6 -2 0
    6 2 1
    6 -2 1
    6 -2 1
    6 2 2
    -6 -2 -3
    -6 -2 -3
    -6 -2 -4
    -6 -2 -4
    6 2 4
    -6 -2 -5
    -6 -2 -5
    -6 -2 -6
    -6 -2 -7
    -6 -2 -7
    -6 -2 -8
    -6 -2 -8
    -6 -2 -9
    -6 -2 -9
    -6 -2 -9
    -6 -2 -10
    6 2 10
    -6 -2 -11
    6 2 11
    6 2 12
    -6 -2 -12
    6 2 13
    6 2 13
    6 2 14
    6 4 -13
    6 -4 -13
    6 -4 -13
    6 -4 -12
    6 4 -12
    6 -4 -12
    6 4 -11
    6 -4 -11
    6 -4 -11
    6 -4 -10
    6 4 -10
    6 4 -10
    6 -4 -10
    6 -4 -9
    6 -4 -9
    6 4 -9
    6 4 -9
    6 -4 -8
    6 4 -8
    6 -4 -8
    6 4 -8
    6 4 -7
    6 -4 -7
    6 4 -7
    6 -4 -7
    6 -4 -6
    6 4 -6
    6 -4 -6
    6 -4 -5
    6 -4 -5
    6 -4 -5
    6 4 -4
    6 -4 -4
    6 -4 -4
    6 4 -4
    6 4 -3
    6 -4 -3
    6 -4 -2
    6 4 -1
    6 -4 -1
    6 4 0
    6 -4 0
    6 4 1
    6 -4 1
    6 4 2
    6 4 2
    6 4 3
    6 4 3
    6 4 3
    6 4 3
    6 4 4
    6 4 4
    6 4 4
    6 4 4
    6 4 5
    6 4 5
    -6 -4 -5
    6 4 5
    6 4 6
    6 4 6
    -6 -4 -6
    -6 -4 -6
    6 4 7
    -6 -4 -7
    -6 -4 -7
    -6 -4 -7
    -6 -4 -8
    6 4 8
    -6 -4 -9
    6 4 9
    -6 -4 -10
    6 4 10
    6 4 11
    -6 -4 -11
    6 4 11
    6 4 12
    -6 4 -12
    -6 -4 -12
    -6 -4 -12
    6 4 12
    6 4 13
    -6 -4 -13
    6 4 13
    -6 4 -13
    6 6 -10
    6 6 -9
    6 6 -8
    6 6 -7
    -6 6 6
    6 6 -6
    6 6 -5
    -6 6 5
    -6 6 4
    -6 6 3
    -6 6 3
    -6 6 2
    -6 6 2
    -6 6 1
    -6 6 1
    6 6 -1
    -6 6 0
    -6 6 0
    6 6 0
    -6 6 -1
    6 6 1
    6 6 1
    -6 6 -2
    6 6 2
    6 6 2
    -6 6 -3
    6 6 3
    6 6 4
    6 6 4
    -6 6 -4
    6 6 5
    6 6 5
    6 6 6
    6 6 6
    6 6 7
    6 6 7
    6 6 8
    6 6 8
    6 6 9
    -6 6 -9
    6 6 10
    -6 8 3
    -6 8 2
    -6 8 2
    -6 8 1
    -6 8 1
    -6 8 0
    -6 8 -1
    -6 8 -2
    7 1 -15
    7 -1 -15
    7 1 -14
    7 -1 -14
    7 1 -13
    7 -1 -13
    7 -1 -13
    7 -1 -12
    7 1 -12
    7 1 -12
    7 -1 -12
    7 1 -11
    7 -1 -11
    7 -1 -11
    7 1 -11
    7 -1 -11
    7 -1 -10
    7 -1 -10
    7 -1 -10
    7 1 -10
    7 1 -10
    7 -1 -10
    7 -1 -10
    7 1 -10
    7 -1 -10
    7 1 -9
    7 -1 -9
    7 -1 -9
    7 -1 -9
    7 1 -9
    7 -1 -9
    7 1 -9
    7 -1 -9
    7 -1 -9
    7 -1 -9
    7 -1 -8
    7 1 -8
    7 -1 -8
    7 1 -8
    7 -1 -8
    7 1 -8
    7 -1 -8
    7 -1 -8
    7 -1 -8
    7 -1 -8
    7 -1 -7
    7 -1 -7
    7 1 -7
    7 1 -7
    7 -1 -6
    7 -1 -6
    7 1 -6
    7 -1 -6
    7 1 -6
    7 1 -5
    7 1 -5
    7 -1 -5
    7 -1 -5
    7 -1 -5
    7 1 -5
    7 -1 -5
    7 -1 -4
    7 1 -4
    7 -1 -4
    7 -1 -4
    7 1 -4
    7 1 -4
    7 -1 -4
    7 1 -3
    7 -1 -3
    7 -1 -3
    7 -1 -3
    7 1 -3
    7 -1 -3
    7 1 -3
    7 -1 -3
    7 -1 -3
    7 1 -2
    7 -1 -2
    7 -1 -2
    7 -1 -2
    7 -1 -2
    7 1 -2
    7 1 -2
    7 1 -2
    7 -1 -2
    7 -1 -2
    7 -1 -2
    7 1 -2
    7 1 -1
    7 -1 -1
    7 1 -1
    7 -1 -1
    7 -1 -1
    7 -1 -1
    7 -1 -1
    7 1 0
    7 -1 0
    7 -1 0
    7 1 0
    7 -1 0
    7 1 0
    7 -1 0
    7 -1 1
    7 1 1
    7 1 1
    -7 -1 -1
    -7 -1 -2
    -7 -1 -2
    -7 -1 -3
    -7 -1 -3
    -7 -1 -4
    -7 -1 -4
    -7 -1 -5
    -7 -1 -5
    -7 -1 -6
    -7 1 -6
    -7 -1 -6
    -7 -1 -6
    -7 1 -7
    -7 -1 -7
    -7 -1 -7
    -7 1 -8
    -7 -1 -8
    7 1 8
    -7 -1 -8
    -7 -1 -8
    -7 -1 -9
    -7 1 -9
    7 1 9
    -7 -1 -10
    -7 -1 -10
    -7 1 -10
    7 1 10
    -7 -1 -11
    -7 1 -11
    -7 -1 -11
    -7 1 -11
    -7 -1 -12
    -7 1 -12
    -7 -1 -12
    -7 1 -12
    -7 -1 -13
    -7 1 -13
    -7 1 -13
    -7 -1 -13
    7 1 14
    -7 1 -14
    -7 -1 -14
    7 -3 -14
    7 -3 -14
    7 -3 -13
    7 -3 -13
    7 -3 -12
    7 -3 -12
    7 3 -11
    7 -3 -11
    7 -3 -11
    7 3 -10
    7 -3 -10
    7 -3 -10
    7 3 -9
    7 -3 -9
    7 -3 -9
    7 3 -9
    7 3 -9
    7 -3 -9
    7 -3 -9
    7 -3 -8
    7 3 -8
    7 -3 -8
    7 3 -8
    7 -3 -8
    7 -3 -8
    7 3 -8
    7 3 -7
    7 -3 -7
    7 -3 -7
    7 -3 -7
    7 3 -7
    7 3 -7
    7 3 -6
    7 -3 -6
    7 -3 -6
    7 3 -6
    7 -3 -6
    7 3 -6
    7 -3 -5
    7 -3 -4
    7 -3 -4
    7 -3 -3
    7 -3 -3
    7 -3 -2
    7 -3 -2
    7 -3 -1
    7 3 -1
    7 -3 -1
    7 -3 -1
    7 3 0
    7 -3 0
    7 3 1
    7 -3 1
    7 3 2
    -7 -3 -3
    7 3 3
    -7 -3 -4
    7 3 4
    7 3 5
    7 3 5
    -7 -3 -5
    7 3 6
    -7 -3 -6
    -7 -3 -6
    7 3 6
    7 3 7
    -7 -3 -7
    -7 -3 -7
    -7 -3 -7
    7 3 8
    -7 -3 -8
    -7 -3 -8
    -7 -3 -8
    7 3 9
    -7 -3 -9
    -7 -3 -10
    7 3 10
    7 3 10
    -7 -3 -11
    7 3 11
    7 3 11
    -7 -3 -12
    7 3 12
    7 3 12
    7 3 13
    -7 -3 -13
    7 3 13
    7 -5 -12
    7 -5 -11
    7 5 -11
    7 5 -10
    7 -5 -10
    7 5 -10
    7 -5 -9
    7 5 -9
    7 5 -9
    7 5 -8
    7 -5 -8
    7 5 -8
    7 5 -7
    7 -5 -7
    7 5 -7
    7 5 -6
    7 5 -6
    7 5 -5
    -7 5 5
    7 5 -5
    7 -5 -5
    -7 5 4
    7 -5 -4
    7 5 -3
    7 -5 -3
    -7 5 2
    7 -5 -2
    7 5 -1
    7 -5 -1
    7 5 -1
    -7 5 1
    7 5 0
    -7 5 0
    7 5 0
    7 -5 0
    -7 5 -1
    7 5 1
    7 5 1
    7 5 1
    7 5 1
    7 5 2
    7 5 2
    -7 5 -2
    7 5 2
    7 5 2
    -7 5 -3
    7 5 3
    7 5 3
    7 5 3
    7 5 3
    7 5 4
    -7 -5 -4
    7 5 4
    7 5 4
    -7 5 -4
    -7 -5 -4
    7 5 5
    7 5 5
    7 5 6
    7 5 6
    7 5 7
    7 5 7
    7 5 8
    7 5 9
    7 5 10
    -7 -5 -10
    7 5 10
    -7 5 -11
    7 5 11
    -7 -5 -11
    7 5 11
    7 7 -8
    7 -7 -8
    7 7 -7
    -7 7 6
    -7 7 5
    -7 7 4
    -7 7 3
    -7 7 3
    -7 7 2
    -7 7 2
    -7 7 1
    -7 7 1
    -7 7 0
    -7 7 0
    -7 7 -1
    7 7 2
    7 7 3
    7 7 4
    7 7 5
    7 7 6
    7 7 7
    -7 7 -7
    8 0 -15
    8 0 -14
    8 0 -13
    8 0 -13
    8 0 -12
    8 0 -12
    8 0 -11
    8 0 -11
    8 0 -10
    8 0 -10
    8 0 -10
    8 0 -10
    8 0 -10
    8 0 -9
    8 0 -9
    8 0 -9
    8 0 -9
    8 0 -9
    8 0 -9
    8 0 -9
    8 0 -8
    8 0 -8
    8 0 -8
    8 0 -8
    8 0 -8
    8 0 -8
    8 0 -7
    8 0 -7
    8 0 -7
    8 0 -6
    8 0 -6
    8 0 -6
    8 0 -5
    8 0 -5
    8 0 -5
    8 0 -4
    8 0 -4
    8 0 -4
    8 0 -4
    8 0 -3
    8 0 -3
    8 0 -3
    8 0 -3
    8 0 -3
    8 0 -3
    8 0 -2
    8 0 -2
    8 0 -2
    8 0 -2
    8 0 -2
    8 0 -2
    8 0 -1
    8 0 -1
    -8 0 0
    8 0 0
    8 0 0
    8 0 1
    -8 0 -1
    -8 0 -1
    8 0 1
    -8 0 -2
    -8 0 -2
    8 0 2
    -8 0 -3
    -8 0 -3
    -8 0 -4
    -8 0 -4
    -8 0 -5
    -8 0 -5
    -8 0 -6
    -8 0 -7
    -8 0 -8
    8 0 8
    -8 0 -9
    8 0 9
    -8 0 -10
    -8 0 -11
    -8 0 -11
    -8 0 -12
    -8 0 -12
    -8 0 -13
    -8 0 -13
    -8 0 -14
    8 -2 -14
    8 -2 -13
    8 -2 -12
    8 -2 -12
    8 -2 -11
    8 -2 -11
    8 -2 -10
    8 -2 -10
    8 -2 -10
    8 -2 -9
    8 -2 -9
    8 -2 -9
    8 -2 -9
    8 -2 -9
    8 -2 -8
    8 -2 -8
    8 -2 -8
    8 -2 -8
    8 -2 -8
    8 2 -8
    8 -2 -8
    8 -2 -7
    8 2 -7
    8 -2 -7
    8 -2 -7
    8 -2 -7
    8 2 -7
    8 -2 -7
    8 -2 -7
    8 -2 -6
    8 -2 -6
    8 -2 -5
    8 -2 -5
    8 -2 -4
    8 -2 -4
    8 -2 -3
    8 -2 -3
    8 -2 -3
    8 -2 -2
    8 -2 -2
    8 -2 -2
    8 -2 -2
    8 -2 -1
    8 2 -1
    8 -2 -1
    8 2 -1
    8 -2 -1
    8 2 0
    8 -2 0
    8 -2 0
    8 -2 0
    8 2 1
    8 2 2
    -8 -2 -2
    8 2 3
    -8 -2 -3
    -8 -2 -3
    -8 -2 -4
    -8 -2 -4
    -8 -2 -5
    -8 -2 -5
    -8 -2 -6
    -8 -2 -7
    -8 -2 -7
    -8 -2 -8
    -8 -2 -8
    -8 -2 -9
    -8 -2 -9
    -8 -2 -9
    8 2 9
    8 2 10
    -8 -2 -10
    -8 -2 -11
    8 2 11
    8 2 12
    8 2 12
    -8 -2 -12
    8 2 13
    8 2 13
    8 2 14
    8 -4 -13
    8 -4 -13
    8 4 -12
    8 -4 -12
    8 -4 -12
    8 4 -11
    8 -4 -11
    8 -4 -11
    8 4 -10
    8 -4 -10
    8 4 -10
    8 -4 -10
    8 4 -9
    8 -4 -9
    8 4 -9
    8 -4 -9
    8 4 -9
    8 4 -8
    8 -4 -8
    8 -4 -8
    8 4 -8
    8 4 -8
    8 4 -7
    8 -4 -7
    8 -4 -7
    8 -4 -7
    8 4 -7
    8 4 -7
    8 4 -6
    8 -4 -6
    8 -4 -6
    8 -4 -6
    8 4 -6
    8 4 -5
    8 -4 -5
    8 -4 -5
    8 4 -5
    8 4 -4
    8 -4 -4
    8 4 -4
    8 -4 -4
    8 -4 -4
    8 4 -3
    8 4 -3
    8 -4 -3
    8 -4 -3
    8 4 -2
    8 -4 -2
    8 4 -1
    8 -4 -1
    8 4 0
    8 -4 0
    8 4 1
    8 4 1
    8 4 2
    8 4 2
    8 4 2
    8 4 2
    8 4 3
    8 4 3
    8 4 3
    8 4 3
    8 4 4
    -8 -4 -4
    8 4 4
    8 4 4
    8 4 5
    8 4 5
    -8 -4 -5
    8 4 5
    -8 -4 -6
    -8 -4 -6
    8 4 6
    8 4 6
    -8 -4 -7
    8 4 7
    8 4 7
    8 4 8
    -8 -4 -8
    -8 -4 -9
    8 4 9
    -8 -4 -10
    8 4 10
    8 4 10
    8 4 11
    8 4 11
    -8 -4 -11
    -8 4 -12
    8 4 12
    -8 -4 -12
    8 4 12
    8 6 -10
    8 -6 -10
    8 6 -9
    8 6 -8
    8 6 -7
    8 6 -6
    8 6 -6
    -8 6 5
    8 6 -5
    -8 6 4
    -8 6 3
    -8 6 2
    -8 6 2
    -8 6 1
    8 6 -1
    -8 6 0
    8 6 0
    8 6 1
    -8 6 -1
    -8 6 -2
    8 6 2
    8 6 3
    -8 6 -3
    -8 6 -4
    8 6 4
    8 6 4
    8 6 5
    8 6 5
    8 6 6
    8 6 6
    8 6 7
    8 6 7
    8 6 8
    8 6 8
    8 6 9
    -8 8 3
    8 8 -2
    -8 8 2
    -8 8 2
    -8 8 1
    -8 8 1
    -8 8 0
    -8 8 -1
    -8 8 -2
    9 1 -15
    9 -1 -15
    9 -1 -14
    9 1 -14
    9 1 -13
    9 -1 -13
    9 -1 -13
    9 1 -13
    9 -1 -12
    9 1 -12
    9 -1 -12
    9 1 -12
    9 1 -11
    9 -1 -11
    9 1 -11
    9 -1 -11
    9 -1 -11
    9 1 -10
    9 -1 -10
    9 -1 -10
    9 -1 -10
    9 1 -10
    9 -1 -10
    9 -1 -10
    9 -1 -10
    9 1 -10
    9 -1 -9
    9 1 -9
    9 -1 -9
    9 -1 -9
    9 -1 -9
    9 -1 -9
    9 1 -9
    9 -1 -9
    9 1 -9
    9 -1 -9
    9 -1 -9
    9 1 -9
    9 1 -8
    9 -1 -8
    9 1 -8
    9 -1 -8
    9 -1 -8
    9 -1 -8
    9 -1 -8
    9 -1 -8
    9 -1 -8
    9 1 -8
    9 -1 -8
    9 1 -8
    9 -1 -7
    9 -1 -7
    9 -1 -7
    9 1 -7
    9 1 -7
    9 1 -6
    9 -1 -6
    9 1 -6
    9 -1 -6
    9 -1 -6
    9 1 -6
    9 -1 -6
    9 -1 -5
    9 -1 -5
    9 1 -5
    9 -1 -5
    9 1 -5
    9 -1 -5
    9 1 -5
    9 -1 -4
    9 1 -4
    9 1 -4
    9 1 -4
    9 -1 -4
    9 -1 -4
    9 -1 -4
    9 1 -3
    9 -1 -3
    9 1 -3
    9 1 -3
    9 -1 -3
    9 -1 -3
    9 -1 -3
    9 1 -3
    9 -1 -3
    9 1 -2
    9 -1 -2
    9 1 -2
    9 -1 -2
    9 -1 -2
    9 1 -2
    9 -1 -2
    9 -1 -2
    9 -1 -1
    9 -1 -1
    9 -1 -1
    9 -1 -1
    9 -1 0
    9 1 0
    9 -1 0
    9 1 0
    9 -1 0
    9 1 1
    9 -1 1
    -9 -1 -1
    -9 1 -1
    9 -1 1
    -9 -1 -1
    9 -1 2
    -9 -1 -2
    -9 -1 -2
    -9 -1 -3
    -9 -1 -3
    -9 -1 -4
    -9 -1 -4
    -9 -1 -5
    -9 -1 -5
    -9 -1 -6
    -9 1 -6
    -9 -1 -6
    -9 -1 -6
    -9 -1 -7
    -9 -1 -7
    -9 1 -7
    -9 -1 -7
    9 -1 7
    9 1 7
    -9 -1 -8
    -9 1 -8
    -9 -1 -8
    9 1 8
    -9 -1 -9
    -9 1 -9
    9 1 9
    -9 1 -10
    -9 -1 -10
    9 1 10
    -9 1 -11
    -9 1 -11
    -9 -1 -11
    9 1 11
    -9 -1 -11
    -9 -1 -12
    -9 1 -12
    -9 1 -12
    -9 -1 -12
    9 1 12
    -9 -1 -13
    -9 1 -13
    -9 1 -13
    -9 -1 -13
    -9 1 -14
    9 1 14
    -9 -1 -14
    9 -3 -14
    9 -3 -13
    9 -3 -13
    9 -3 -12
    9 -3 -12
    9 -3 -11
    9 -3 -11
    9 -3 -10
    9 -3 -10
    9 -3 -10
    9 3 -9
    9 3 -9
    9 3 -9
    9 -3 -9
    9 -3 -9
    9 -3 -9
    9 -3 -8
    9 3 -8
    9 3 -8
    9 -3 -8
    9 -3 -8
    9 -3 -8
    9 3 -8
    9 3 -7
    9 -3 -7
    9 -3 -7
    9 3 -7
    9 3 -7
    9 3 -6
    9 3 -6
    9 -3 -6
    9 -3 -6
    9 3 -6
    9 -3 -6
    9 3 -5
    9 -3 -5
    9 3 -5
    9 -3 -4
    9 -3 -4
    9 -3 -3
    9 -3 -3
    9 -3 -2
    9 -3 -2
    9 -3 -1
    9 3 -1
    9 -3 -1
    9 -3 -1
    9 3 0
    9 -3 0
    9 -3 0
    9 3 1
    9 3 2
    9 3 3
    -9 -3 -3
    -9 -3 -3
    -9 -3 -4
    -9 -3 -4
    9 3 5
    -9 -3 -5
    9 3 5
    9 3 6
    -9 -3 -6
    -9 -3 -6
    9 3 6
    -9 -3 -7
    9 3 7
    -9 -3 -7
    9 3 8
    -9 -3 -8
    -9 -3 -8
    9 3 9
    9 3 9
    -9 -3 -9
    -9 -3 -10
    9 3 10
    9 3 10
    9 3 11
    -9 -3 -11
    9 3 11
    -9 -3 -12
    9 3 12
    9 3 12
    9 3 13
    -9 -3 -13
    9 3 13
    9 -5 -11
    9 5 -11
    9 5 -10
    9 -5 -10
    9 -5 -9
    9 5 -9
    9 5 -8
    9 5 -8
    9 -5 -8
    9 5 -8
    9 5 -7
    9 5 -7
    9 -5 -7
    9 5 -7
    9 -5 -6
    9 5 -6
    9 5 -6
    9 5 -5
    9 -5 -4
    9 -5 -3
    9 5 -3
    -9 5 2
    9 5 -2
    9 -5 -2
    9 5 -1
    -9 5 1
    9 -5 -1
    9 5 0
    -9 5 0
    9 5 0
    9 5 1
    9 5 1
    -9 5 -1
    9 5 1
    9 5 2
    -9 5 -2
    9 5 2
    9 5 2
    9 5 3
    -9 5 -3
    -9 -5 -3
    9 5 3
    9 5 3
    9 5 4
    9 5 4
    -9 5 -4
    9 5 5
    9 5 5
    9 5 6
    9 5 6
    9 5 7
    9 5 7
    9 5 8
    9 5 8
    9 5 9
    -9 -5 -9
    9 5 10
    -9 -5 -10
    9 5 10
    -9 -5 -11
    9 5 11
    9 5 11
    9 -7 -7
    9 7 -7
    9 -7 -6
    9 -7 -5
    -9 7 5
    -9 7 4
    -9 7 3
    -9 7 2
    -9 7 2
    -9 7 1
    -9 7 1
    -9 7 0
    -9 7 -1
    -9 7 -2
    9 7 2
    -9 7 -3
    9 7 3
    9 7 4
    9 7 5
    9 7 6
    9 7 7
    -9 7 -7
    10 0 -15
    10 0 -14
    10 0 -13
    10 0 -13
    10 0 -12
    10 0 -12
    10 0 -11
    10 0 -11
    10 0 -10
    10 0 -10
    10 0 -10
    10 0 -10
    10 0 -10
    10 0 -10
    10 0 -9
    10 0 -9
    10 0 -9
    10 0 -9
    10 0 -9
    10 0 -9
    10 0 -9
    10 0 -8
    10 0 -8
    10 0 -8
    10 0 -8
    10 0 -8
    10 0 -8
    10 0 -8
    10 0 -7
    10 0 -7
    10 0 -7
    10 0 -6
    10 0 -6
    10 0 -6
    10 0 -5
    10 0 -5
    10 0 -5
    10 0 -4
    10 0 -4
    10 0 -3
    10 0 -3
    10 0 -3
    10 0 -3
    10 0 -3
    10 0 -2
    10 0 -2
    10 0 -2
    10 0 -2
    10 0 -1
    10 0 -1
    10 0 0
    10 0 0
    -10 0 0
    10 0 0
    10 0 1
    -10 0 -1
    10 0 1
    10 0 2
    -10 0 -2
    10 0 2
    -10 0 -2
    -10 0 -3
    -10 0 -3
    -10 0 -4
    -10 0 -4
    -10 0 -5
    -10 0 -6
    -10 0 -7
    10 0 7
    -10 0 -8
    10 0 8
    -10 0 -9
    10 0 9
    10 0 10
    -10 0 -11
    -10 0 -11
    10 0 11
    -10 0 -12
    -10 0 -12
    -10 0 -13
    -10 0 -13
    -10 0 -14
    10 -2 -14
    10 2 -13
    10 -2 -13
    10 -2 -12
    10 2 -12
    10 -2 -11
    10 -2 -10
    10 -2 -10
    10 -2 -10
    10 -2 -9
    10 -2 -9
    10 -2 -9
    10 -2 -9
    10 -2 -9
    10 2 -8
    10 -2 -8
    10 -2 -8
    10 -2 -8
    10 -2 -8
    10 2 -8
    10 -2 -8
    10 2 -7
    10 -2 -7
    10 -2 -7
    10 -2 -7
    10 -2 -7
    10 -2 -7
    10 2 -7
    10 -2 -7
    10 -2 -6
    10 -2 -6
    10 -2 -5
    10 -2 -5
    10 -2 -4
    10 -2 -4
    10 -2 -3
    10 -2 -3
    10 -2 -3
    10 -2 -2
    10 -2 -2
    10 -2 -2
    10 -2 -1
    10 2 -1
    10 -2 -1
    10 -2 0
    10 2 0
    10 -2 0
    10 -2 1
    10 2 1
    10 2 2
    -10 -2 -2
    -10 -2 -2
    -10 -2 -3
    -10 -2 -3
    -10 -2 -4
    -10 -2 -4
    -10 -2 -5
    -10 -2 -5
    -10 -2 -6
    10 2 6
    -10 -2 -6
    -10 -2 -7
    -10 -2 -7
    10 2 7
    -10 -2 -8
    -10 -2 -8
    10 2 8
    -10 -2 -9
    10 2 9
    10 2 10
    -10 -2 -10
    -10 -2 -11
    10 2 11
    10 2 12
    10 2 12
    10 2 13
    10 2 13
    10 -4 -13
    10 -4 -13
    10 -4 -12
    10 -4 -12
    10 4 -11
    10 -4 -11
    10 -4 -11
    10 4 -11
    10 4 -10
    10 -4 -10
    10 -4 -10
    10 4 -10
    10 4 -9
    10 -4 -9
    10 -4 -9
    10 4 -9
    10 4 -9
    10 4 -8
    10 4 -8
    10 -4 -8
    10 -4 -8
    10 4 -8
    10 4 -7
    10 4 -7
    10 -4 -7
    10 -4 -7
    10 -4 -7
    10 4 -7
    10 -4 -6
    10 4 -6
    10 4 -6
    10 -4 -6
    10 -4 -6
    10 4 -6
    10 4 -5
    10 -4 -5
    10 4 -5
    10 4 -5
    10 -4 -5
    10 4 -4
    10 4 -4
    10 -4 -4
    10 -4 -4
    10 4 -4
    10 -4 -4
    10 -4 -3
    10 4 -3
    10 -4 -3
    10 -4 -3
    10 4 -2
    10 -4 -2
    10 4 -1
    10 -4 -1
    10 4 0
    10 4 0
    10 4 0
    10 4 0
    10 -4 1
    10 4 1
    10 4 1
    10 4 1
    10 4 2
    10 4 2
    10 4 2
    -10 -4 -2
    10 4 3
    10 4 3
    10 4 3
    10 4 4
    -10 -4 -4
    10 4 4
    10 4 4
    10 4 5
    -10 -4 -5
    10 4 5
    -10 -4 -6
    -10 -4 -6
    10 4 6
    10 4 6
    -10 -4 -7
    10 4 7
    10 4 7
    10 4 8
    -10 -4 -8
    10 4 8
    -10 -4 -9
    10 4 9
    10 4 9
    -10 -4 -10
    10 4 10
    10 4 10
    10 4 11
    -10 -4 -11
    10 4 11
    -10 4 -12
    -10 -4 -12
    10 4 12
    10 4 12
    10 -6 -10
    10 6 -10
    10 -6 -9
    10 6 -9
    10 6 -8
    10 6 -7
    10 6 -7
    10 6 -6
    10 6 -6
    -10 6 5
    -10 6 4
    -10 6 3
    -10 6 2
    -10 6 2
    -10 6 1
    -10 6 0
    -10 6 -1
    -10 6 -2
    10 6 2
    -10 6 -3
    10 6 3
    10 6 4
    -10 6 -4
    10 6 4
    10 6 5
    10 6 5
    10 6 6
    10 6 6
    10 6 7
    10 6 7
    10 6 8
    10 6 8
    10 6 9
    -10 8 0
    11 1 -14
    11 1 -14
    11 -1 -14
    11 1 -13
    11 1 -13
    11 -1 -13
    11 -1 -13
    11 1 -12
    11 -1 -12
    11 -1 -12
    11 1 -12
    11 -1 -11
    11 1 -11
    11 -1 -11
    11 1 -11
    11 -1 -11
    11 1 -10
    11 -1 -10
    11 -1 -10
    11 -1 -10
    11 1 -9
    11 -1 -9
    11 -1 -9
    11 -1 -9
    11 -1 -9
    11 1 -9
    11 -1 -9
    11 1 -9
    11 -1 -9
    11 -1 -9
    11 -1 -9
    11 1 -9
    11 -1 -9
    11 1 -8
    11 -1 -8
    11 -1 -8
    11 1 -8
    11 -1 -8
    11 -1 -8
    11 1 -8
    11 -1 -8
    11 -1 -8
    11 1 -8
    11 -1 -8
    11 -1 -8
    11 -1 -8
    11 1 -7
    11 -1 -7
    11 -1 -7
    11 1 -7
    11 -1 -7
    11 -1 -7
    11 1 -7
    11 -1 -7
    11 1 -7
    11 1 -7
    11 -1 -7
    11 1 -7
    11 -1 -7
    11 -1 -7
    11 1 -7
    11 -1 -7
    11 1 -6
    11 -1 -6
    11 1 -6
    11 -1 -6
    11 -1 -6
    11 1 -6
    11 1 -5
    11 -1 -5
    11 1 -5
    11 -1 -5
    11 -1 -5
    11 -1 -4
    11 1 -4
    11 -1 -4
    11 -1 -4
    11 1 -4
    11 -1 -3
    11 -1 -3
    11 1 -3
    11 -1 -3
    11 1 -3
    11 1 -3
    11 -1 -3
    11 1 -2
    11 -1 -2
    11 -1 -2
    11 1 -2
    11 1 -2
    11 -1 -2
    11 -1 -2
    11 1 -1
    11 -1 -1
    11 1 -1
    11 -1 -1
    11 -1 -1
    11 -1 -1
    11 1 0
    11 -1 0
    11 -1 0
    11 -1 1
    11 -1 1
    -11 -1 -1
    11 1 1
    11 -1 2
    -11 -1 -2
    -11 -1 -2
    11 -1 2
    11 1 2
    -11 -1 -3
    -11 -1 -4
    -11 -1 -4
    -11 -1 -5
    -11 -1 -5
    -11 -1 -6
    -11 1 -6
    -11 -1 -6
    -11 -1 -6
    11 -1 6
    11 1 6
    -11 -1 -7
    -11 1 -7
    11 -1 7
    -11 -1 -7
    11 1 7
    -11 -1 -8
    -11 1 -8
    11 1 8
    11 -1 8
    11 -1 9
    11 1 9
    11 1 10
    -11 -1 -11
    -11 1 -11
    -11 1 -11
    -11 -1 -11
    11 1 11
    -11 -1 -12
    -11 1 -12
    -11 -1 -12
    -11 1 -12
    11 1 12
    -11 -1 -13
    -11 1 -13
    11 1 13
    -11 1 -13
    -11 -1 -13
    11 1 13
    11 1 14
    -11 -1 -14
    11 -3 -13
    11 -3 -13
    11 3 -12
    11 -3 -12
    11 -3 -12
    11 -3 -11
    11 -3 -11
    11 -3 -10
    11 -3 -10
    11 -3 -10
    11 3 -10
    11 3 -9
    11 -3 -9
    11 -3 -9
    11 3 -9
    11 -3 -9
    11 3 -8
    11 -3 -8
    11 -3 -8
    11 3 -8
    11 -3 -8
    11 -3 -8
    11 3 -8
    11 3 -7
    11 -3 -7
    11 -3 -7
    11 3 -7
    11 -3 -7
    11 3 -7
    11 3 -6
    11 3 -6
    11 3 -6
    11 -3 -6
    11 3 -6
    11 -3 -6
    11 3 -5
    11 -3 -5
    11 3 -5
    11 -3 -5
    11 3 -5
    11 -3 -4
    11 -3 -3
    11 -3 -3
    11 -3 -2
    11 -3 -2
    11 -3 -2
    11 -3 -1
    11 -3 -1
    11 -3 0
    11 3 0
    11 -3 1
    11 3 1
    11 3 2
    -11 -3 -2
    11 3 3
    -11 -3 -3
    -11 -3 -3
    -11 -3 -4
    11 3 4
    11 3 4
    -11 -3 -4
    -11 -3 -5
    11 3 5
    11 3 5
    11 3 6
    -11 -3 -6
    11 3 6
    11 3 7
    -11 -3 -7
    -11 -3 -7
    11 3 7
    11 3 7
    -11 -3 -8
    11 3 8
    11 3 8
    -11 -3 -9
    11 3 9
    11 3 10
    11 3 10
    -11 -3 -10
    -11 -3 -11
    11 3 11
    11 3 11
    -11 -3 -12
    11 3 12
    11 3 12
    -11 -3 -13
    11 3 13
    -11 -3 -13
    11 3 13
    11 5 -11
    11 -5 -10
    11 5 -10
    11 5 -9
    11 5 -9
    11 -5 -9
    11 -5 -9
    11 5 -8
    11 -5 -8
    11 -5 -8
    11 5 -8
    11 5 -7
    11 -5 -7
    11 5 -7
    11 -5 -6
    11 5 -6
    11 5 -6
    11 5 -5
    11 5 -4
    11 5 -3
    11 -5 -3
    11 5 -2
    -11 5 1
    11 5 -1
    -11 5 0
    11 5 1
    -11 5 -1
    11 5 2
    -11 5 -2
    11 5 2
    11 5 2
    -11 5 -3
    11 5 3
    11 5 3
    -11 5 -4
    11 5 4
    11 5 4
    11 5 5
    11 5 5
    11 5 6
    11 5 6
    11 5 7
    11 5 7
    11 5 8
    -11 -5 -8
    11 5 8
    11 5 9
    -11 -5 -9
    -11 -5 -10
    11 5 10
    11 5 11
    11 -7 -7
    11 7 -6
    11 -7 -6
    11 7 -5
    -11 7 5
    11 7 -4
    -11 7 4
    -11 7 3
    -11 7 2
    -11 7 2
    -11 7 1
    -11 7 1
    -11 7 0
    -11 7 -1
    -11 7 -1
    -11 7 -2
    -11 7 -3
    11 7 3
    11 7 4
    11 7 5
    11 7 6
    12 0 -15
    12 0 -14
    12 0 -13
    12 0 -13
    12 0 -12
    12 0 -12
    12 0 -11
    12 0 -11
    12 0 -11
    12 0 -10
    12 0 -10
    12 0 -10
    12 0 -10
    12 0 -9
    12 0 -9
    12 0 -9
    12 0 -9
    12 0 -9
    12 0 -9
    12 0 -9
    12 0 -8
    12 0 -8
    12 0 -8
    12 0 -8
    12 0 -8
    12 0 -8
    12 0 -8
    12 0 -7
    12 0 -7
    12 0 -7
    12 0 -7
    12 0 -7
    12 0 -7
    12 0 -7
    12 0 -6
    12 0 -6
    12 0 -5
    12 0 -5
    12 0 -4
    12 0 -4
    12 0 -4
    12 0 -4
    12 0 -3
    12 0 -3
    12 0 -3
    12 0 -2
    12 0 -2
    12 0 -2
    12 0 -1
    12 0 -1
    12 0 0
    -12 0 0
    12 0 0
    12 0 1
    12 0 1
    -12 0 -2
    12 0 2
    12 0 3
    -12 0 -3
    -12 0 -4
    -12 0 -5
    12 0 6
    -12 0 -7
    12 0 7
    -12 0 -8
    12 0 8
    12 0 9
    12 0 10
    -12 0 -11
    -12 0 -11
    12 0 11
    -12 0 -12
    -12 0 -12
    12 0 12
    -12 0 -13
    -12 0 -13
    -12 0 -14
    12 2 -14
    12 2 -13
    12 -2 -13
    12 2 -12
    12 -2 -12
    12 -2 -11
    12 -2 -10
    12 -2 -10
    12 -2 -9
    12 -2 -9
    12 -2 -9
    12 -2 -9
    12 -2 -9
    12 2 -9
    12 2 -8
    12 -2 -8
    12 -2 -8
    12 -2 -8
    12 -2 -8
    12 -2 -8
    12 2 -8
    12 2 -7
    12 -2 -7
    12 -2 -7
    12 -2 -7
    12 -2 -7
    12 2 -7
    12 -2 -7
    12 -2 -7
    12 2 -6
    12 -2 -6
    12 -2 -6
    12 -2 -6
    12 -2 -6
    12 2 -6
    12 -2 -5
    12 -2 -5
    12 -2 -4
    12 -2 -4
    12 -2 -3
    12 -2 -2
    12 -2 -2
    12 2 -1
    12 -2 -1
    12 -2 -1
    12 -2 0
    12 2 0
    12 -2 1
    -12 -2 -1
    12 -2 2
    -12 -2 -2
    -12 -2 -3
    -12 -2 -3
    -12 -2 -4
    -12 -2 -5
    12 2 5
    -12 -2 -5
    12 -2 5
    -12 -2 -6
    12 -2 6
    12 2 6
    12 2 6
    -12 -2 -7
    -12 -2 -7
    12 -2 7
    -12 -2 -7
    12 2 7
    -12 -2 -8
    12 2 8
    -12 -2 -9
    12 2 9
    12 2 10
    -12 -2 -10
    12 2 11
    12 2 11
    -12 -2 -11
    12 2 12
    12 2 12
    12 2 13
    12 2 13
    12 -4 -12
    12 -4 -12
    12 -4 -11
    12 4 -11
    12 -4 -10
    12 -4 -10
    12 4 -10
    12 4 -9
    12 4 -9
    12 4 -9
    12 -4 -9
    12 -4 -9
    12 4 -8
    12 4 -8
    12 -4 -8
    12 -4 -8
    12 4 -8
    12 4 -7
    12 4 -7
    12 -4 -7
    12 -4 -7
    12 4 -7
    12 4 -6
    12 4 -6
    12 -4 -6
    12 -4 -6
    12 -4 -6
    12 4 -6
    12 -4 -5
    12 4 -5
    12 -4 -5
    12 4 -5
    12 -4 -4
    12 4 -4
    12 -4 -4
    12 -4 -3
    12 4 -3
    12 -4 -3
    12 4 -2
    12 4 -1
    12 -4 0
    12 4 0
    12 -4 1
    12 4 1
    12 -4 2
    12 4 2
    12 4 2
    -12 -4 -2
    12 -4 2
    12 -4 3
    12 4 3
    -12 -4 -3
    12 4 3
    12 4 3
    12 4 4
    12 4 4
    -12 -4 -5
    12 4 5
    12 4 5
    12 4 6
    -12 -4 -6
    12 4 6
    12 4 7
    12 4 7
    -12 -4 -7
    12 4 8
    -12 -4 -8
    12 4 8
    -12 -4 -9
    12 4 9
    12 4 9
    -12 -4 -10
    12 4 10
    12 4 10
    -12 -4 -11
    12 4 11
    12 4 11
    -12 -4 -12
    12 4 12
    12 -6 -9
    12 6 -9
    12 6 -8
    12 -6 -8
    12 6 -8
    12 -6 -7
    12 6 -7
    12 6 -7
    12 6 -6
    12 6 -6
    12 6 -5
    -12 6 4
    -12 6 3
    -12 6 2
    -12 6 1
    -12 6 0
    -12 6 -1
    -12 6 -2
    12 6 2
    12 6 3
    -12 6 -3
    -12 6 -4
    12 6 4
    12 6 5
    -12 6 -5
    12 6 5
    12 6 6
    12 6 6
    12 6 7
    12 6 7
    12 6 8
    12 6 8
    13 1 -14
    13 1 -14
    13 -1 -14
    13 1 -13
    13 1 -13
    13 -1 -13
    13 1 -12
    13 -1 -12
    13 1 -12
    13 -1 -12
    13 1 -11
    13 -1 -11
    13 1 -11
    13 -1 -11
    13 -1 -11
    13 1 -10
    13 -1 -10
    13 -1 -10
    13 -1 -10
    13 -1 -10
    13 1 -10
    13 1 -9
    13 -1 -9
    13 -1 -9
    13 -1 -9
    13 -1 -9
    13 -1 -9
    13 1 -9
    13 1 -9
    13 -1 -9
    13 -1 -9
    13 1 -8
    13 1 -8
    13 -1 -8
    13 -1 -8
    13 -1 -8
    13 -1 -8
    13 1 -8
    13 -1 -8
    13 1 -8
    13 -1 -8
    13 -1 -8
    13 1 -8
    13 1 -7
    13 -1 -7
    13 -1 -7
    13 -1 -7
    13 1 -7
    13 -1 -7
    13 -1 -7
    13 1 -7
    13 -1 -7
    13 1 -7
    13 -1 -7
    13 1 -7
    13 -1 -6
    13 1 -6
    13 -1 -6
    13 -1 -5
    13 -1 -5
    13 -1 -4
    13 1 -4
    13 -1 -4
    13 -1 -4
    13 1 -3
    13 -1 -3
    13 -1 -3
    13 1 -3
    13 -1 -3
    13 1 -3
    13 1 -2
    13 -1 -2
    13 1 -2
    13 -1 -2
    13 -1 -2
    13 1 -2
    13 -1 -2
    13 1 -1
    13 -1 -1
    13 1 -1
    13 -1 -1
    13 -1 -1
    13 1 0
    13 -1 0
    -13 -1 0
    13 -1 0
    13 -1 0
    13 -1 1
    13 1 1
    13 -1 1
    -13 -1 -1
    13 1 1
    13 -1 1
    13 -1 2
    -13 -1 -2
    13 1 2
    13 -1 2
    13 -1 3
    13 -1 3
    13 1 3
    -13 -1 -4
    13 -1 4
    -13 -1 -4
    13 1 4
    -13 -1 -5
    13 -1 5
    -13 -1 -5
    13 1 6
    -13 -1 -6
    13 -1 6
    13 1 6
    -13 -1 -7
    -13 1 -7
    13 -1 7
    13 1 7
    -13 -1 -8
    -13 1 -8
    13 -1 8
    13 1 8
    13 -1 9
    13 1 9
    13 -1 10
    13 1 10
    -13 -1 -11
    -13 1 -11
    -13 1 -11
    -13 -1 -11
    13 1 11
    -13 -1 -12
    -13 1 -12
    -13 1 -12
    -13 -1 -12
    13 1 12
    -13 -1 -13
    -13 1 -13
    13 1 13
    -13 1 -13
    -13 -1 -13
    13 1 13
    13 3 -13
    13 3 -12
    13 -3 -12
    13 -3 -12
    13 -3 -11
    13 -3 -11
    13 3 -11
    13 -3 -10
    13 -3 -10
    13 -3 -10
    13 3 -10
    13 -3 -9
    13 -3 -9
    13 -3 -9
    13 3 -9
    13 3 -8
    13 -3 -8
    13 -3 -8
    13 3 -8
    13 3 -7
    13 -3 -7
    13 -3 -7
    13 3 -7
    13 -3 -7
    13 3 -7
    13 3 -6
    13 3 -6
    13 3 -6
    13 -3 -6
    13 -3 -6
    13 3 -6
    13 3 -5
    13 -3 -5
    13 3 -5
    13 -3 -5
    13 3 -5
    13 -3 -4
    13 3 -4
    13 -3 -4
    13 3 -4
    13 -3 -3
    13 -3 -3
    13 3 -3
    13 -3 -2
    13 -3 -2
    13 -3 -1
    13 -3 -1
    13 -3 0
    13 -3 1
    -13 -3 -1
    13 3 1
    13 -3 2
    13 -3 2
    13 3 2
    -13 -3 -2
    13 -3 3
    -13 -3 -3
    13 3 3
    13 -3 4
    -13 -3 -4
    13 3 4
    13 -3 5
    13 3 5
    -13 -3 -5
    -13 -3 -5
    -13 -3 -6
    13 3 6
    -13 -3 -6
    13 3 6
    13 3 7
    13 3 7
    -13 -3 -7
    13 3 7
    13 3 8
    13 3 8
    -13 -3 -9
    13 3 9
    13 3 9
    -13 -3 -10
    13 3 10
    13 3 10
    -13 -3 -11
    13 3 11
    13 3 11
    -13 -3 -12
    13 3 12
    13 3 12
    13 5 -11
    13 5 -10
    13 -5 -9
    13 -5 -9
    13 5 -8
    13 -5 -8
    13 5 -8
    13 5 -7
    13 -5 -7
    13 5 -7
    13 5 -6
    13 -5 -6
    13 5 -6
    13 -5 -5
    13 5 -4
    13 5 -3
    13 5 -2
    -13 5 1
    13 5 -1
    -13 5 0
    13 5 0
    -13 5 -1
    13 5 2
    -13 5 -2
    13 5 2
    13 5 3
    13 5 3
    -13 5 -3
    13 5 4
    13 5 4
    -13 5 -4
    13 5 5
    -13 5 -5
    13 5 5
    13 5 6
    13 5 6
    13 5 7
    13 5 7
    13 5 8
    -13 -5 -8
    13 5 8
    -13 -5 -9
    13 5 9
    -13 -5 -10
    13 5 10
    13 7 -6
    13 -7 -6
    13 7 -5
    13 7 -4
    -13 7 4
    -13 7 3
    -13 7 2
    -13 7 1
    -13 7 0
    -13 7 0
    -13 7 -1
    -13 7 -1
    -13 7 -2
    -13 7 -3
    13 7 4
    -13 7 -4
    13 7 5
    14 0 -14
    14 0 -13
    14 0 -13
    14 0 -12
    14 0 -12
    14 0 -11
    14 0 -11
    14 0 -10
    14 0 -10
    14 0 -10
    14 0 -10
    14 0 -9
    14 0 -9
    14 0 -9
    14 0 -9
    14 0 -9
    14 0 -9
    14 0 -9
    14 0 -8
    14 0 -8
    14 0 -8
    14 0 -8
    14 0 -8
    14 0 -8
    14 0 -7
    14 0 -7
    14 0 -7
    14 0 -7
    14 0 -7
    14 0 -7
    14 0 -7
    14 0 -6
    14 0 -6
    14 0 -6
    14 0 -6
    14 0 -6
    14 0 -5
    14 0 -4
    14 0 -4
    14 0 -3
    14 0 -3
    14 0 -2
    14 0 -2
    14 0 -2
    14 0 -1
    14 0 -1
    14 0 0
    14 0 1
    -14 0 -1
    14 0 1
    -14 0 -2
    14 0 2
    -14 0 -3
    14 0 3
    -14 0 -4
    14 0 4
    14 0 5
    -14 0 -5
    14 0 5
    14 0 6
    -14 0 -7
    14 0 7
    -14 0 -8
    14 0 8
    14 0 9
    14 0 10
    -14 0 -11
    14 0 11
    -14 0 -12
    -14 0 -12
    14 0 12
    -14 0 -13
    -14 0 -13
    14 2 -14
    14 2 -13
    14 2 -12
    14 -2 -12
    14 -2 -11
    14 -2 -10
    14 -2 -10
    14 2 -10
    14 -2 -9
    14 2 -9
    14 2 -8
    14 -2 -8
    14 -2 -8
    14 -2 -8
    14 2 -8
    14 2 -7
    14 -2 -7
    14 -2 -7
    14 -2 -7
    14 -2 -7
    14 2 -7
    14 -2 -7
    14 2 -6
    14 -2 -6
    14 -2 -6
    14 -2 -6
    14 2 -6
    14 -2 -6
    14 2 -5
    14 -2 -5
    14 -2 -5
    14 2 -5
    14 -2 -5
    14 -2 -4
    14 2 -3
    14 -2 -3
    14 -2 -2
    14 -2 -2
    14 2 -1
    14 -2 -1
    -14 -2 0
    14 -2 0
    14 -2 1
    -14 -2 -1
    14 -2 2
    -14 -2 -2
    14 -2 3
    -14 -2 -3
    14 -2 4
    14 2 4
    14 -2 4
    -14 -2 -5
    -14 -2 -5
    14 2 5
    14 -2 5
    14 2 6
    -14 -2 -6
    14 -2 6
    14 2 6
    -14 -2 -6
    14 2 7
    -14 -2 -7
    -14 -2 -7
    14 -2 7
    -14 -2 -7
    14 2 7
    -14 -2 -8
    14 -2 8
    -14 -2 -9
    14 2 9
    -14 -2 -10
    14 2 10
    14 2 11
    14 2 11
    14 2 12
    14 2 12
    14 2 13
    14 4 -12
    14 4 -11
    14 -4 -10
    14 4 -10
    14 -4 -10
    14 4 -9
    14 -4 -9
    14 -4 -9
    14 4 -9
    14 -4 -8
    14 -4 -8
    14 4 -8
    14 4 -7
    14 -4 -7
    14 -4 -7
    14 4 -7
    14 4 -6
    14 -4 -6
    14 -4 -6
    14 4 -6
    14 4 -5
    14 -4 -5
    14 4 -5
    14 4 -4
    14 -4 -4
    14 4 -3
    14 -4 -3
    14 4 -2
    14 4 -1
    14 4 0
    14 -4 0
    14 -4 1
    -14 -4 -1
    14 -4 2
    14 4 2
    -14 -4 -2
    14 -4 2
    -14 -4 -3
    14 -4 3
    14 4 3
    14 -4 3
    14 -4 4
    14 -4 4
    -14 -4 -4
    14 4 4
    14 4 5
    14 4 5
    -14 -4 -5
    14 4 6
    -14 -4 -6
    14 4 6
    14 4 7
    -14 -4 -7
    14 4 7
    14 4 8
    -14 -4 -8
    14 4 8
    -14 -4 -9
    14 4 9
    -14 -4 -10
    14 4 10
    14 4 10
    -14 -4 -11
    14 4 11
    14 4 11
    14 -6 -9
    14 6 -9
    14 6 -8
    14 -6 -8
    14 6 -8
    14 6 -7
    14 -6 -7
    14 6 -7
    14 6 -6
    14 -6 -6
    14 6 -5
    14 -6 -5
    14 -6 -4
    -14 6 4
    -14 6 3
    14 6 -2
    -14 6 1
    -14 6 0
    -14 6 -1
    -14 6 -2
    -14 6 -3
    14 6 3
    -14 6 -4
    14 6 4
    14 6 5
    -14 6 -5
    14 6 6
    14 6 7
    14 6 8
    15 1 -14
    15 -1 -14
    15 1 -13
    15 -1 -13
    15 1 -13
    15 1 -12
    15 -1 -12
    15 1 -12
    15 1 -11
    15 -1 -11
    15 -1 -11
    15 1 -11
    15 -1 -11
    15 1 -10
    15 -1 -10
    15 -1 -10
    15 -1 -10
    15 1 -10
    15 -1 -10
    15 -1 -9
    15 1 -9
    15 -1 -9
    15 -1 -9
    15 -1 -9
    15 1 -9
    15 -1 -9
    15 1 -9
    15 -1 -8
    15 -1 -8
    15 -1 -8
    15 1 -8
    15 -1 -8
    15 1 -8
    15 1 -8
    15 -1 -8
    15 -1 -8
    15 1 -8
    15 1 -7
    15 -1 -7
    15 -1 -7
    15 1 -7
    15 -1 -7
    15 1 -7
    15 -1 -7
    15 -1 -7
    15 1 -7
    15 1 -6
    15 1 -6
    15 -1 -6
    15 -1 -6
    15 1 -6
    15 -1 -6
    15 1 -6
    15 -1 -6
    15 -1 -6
    15 1 -6
    15 -1 -6
    15 -1 -5
    15 -1 -5
    15 -1 -4
    15 1 -4
    15 -1 -4
    15 1 -4
    15 -1 -4
    15 1 -3
    15 -1 -3
    15 1 -3
    15 -1 -3
    15 1 -3
    15 -1 -3
    15 1 -2
    15 -1 -2
    15 -1 -2
    15 1 -2
    15 -1 -2
    15 1 -2
    15 -1 -1
    15 1 -1
    15 -1 -1
    15 1 -1
    15 -1 -1
    15 1 0
    15 -1 0
    -15 -1 0
    15 -1 0
    15 -1 0
    15 -1 1
    15 1 1
    15 -1 1
    -15 -1 -1
    15 -1 2
    15 1 2
    -15 -1 -2
    15 -1 2
    15 1 3
    15 -1 3
    -15 -1 -3
    15 1 4
    15 1 4
    15 -1 4
    15 -1 4
    -15 -1 -4
    15 1 5
    15 1 5
    15 -1 5
    15 -1 5
    15 1 5
    -15 -1 -5
    15 1 6
    15 -1 6
    -15 -1 -6
    15 -1 6
    15 1 6
    15 1 6
    15 -1 7
    -15 -1 -7
    -15 1 -7
    15 -1 7
    15 1 7
    15 1 7
    15 -1 8
    15 1 8
    15 -1 9
    15 1 9
    15 1 10
    15 -1 10
    -15 -1 -11
    -15 1 -11
    -15 1 -11
    -15 -1 -11
    15 -1 11
    15 1 11
    -15 -1 -12
    -15 1 -12
    -15 1 -12
    -15 -1 -12
    15 1 12
    -15 -1 -13
    -15 1 -13
    -15 1 -13
    -15 -1 -13
    15 1 13
    15 3 -13
    15 3 -12
    15 -3 -11
    15 3 -11
    15 -3 -10
    15 -3 -10
    15 -3 -10
    15 3 -10
    15 -3 -9
    15 -3 -9
    15 -3 -9
    15 3 -9
    15 -3 -8
    15 -3 -8
    15 3 -8
    15 3 -8
    15 3 -7
    15 -3 -7
    15 -3 -7
    15 -3 -7
    15 3 -7
    15 -3 -7
    15 3 -6
    15 -3 -6
    15 -3 -6
    15 3 -6
    15 3 -5
    15 3 -5
    15 -3 -5
    15 3 -5
    15 -3 -5
    15 3 -4
    15 3 -4
    15 -3 -4
    15 -3 -3
    15 3 -3
    15 3 -3
    15 -3 -3
    15 -3 -2
    15 3 -2
    15 3 -2
    15 -3 -2
    15 -3 -2
    15 -3 -1
    15 3 -1
    15 -3 -1
    15 3 0
    15 -3 0
    15 -3 0
    -15 -3 -1
    15 3 1
    15 -3 1
    15 -3 2
    15 -3 2
    -15 -3 -2
    15 3 2
    15 -3 3
    15 -3 3
    15 3 3
    -15 -3 -3
    15 -3 4
    15 -3 4
    15 3 4
    15 -3 5
    15 -3 5
    -15 -3 -5
    15 3 5
    15 -3 6
    15 3 6
    -15 -3 -6
    15 -3 7
    -15 -3 -7
    15 3 7
    -15 -3 -8
    15 3 8
    15 3 8
    -15 -3 -9
    15 3 9
    15 3 9
    15 3 10
    15 3 10
    -15 -3 -11
    15 3 11
    15 3 11
    15 3 12
    -15 -3 -12
    15 3 12
    15 5 -11
    15 5 -10
    15 -5 -9
    15 -5 -9
    15 5 -9
    15 5 -8
    15 -5 -8
    15 -5 -8
    15 5 -8
    15 5 -7
    15 -5 -7
    15 5 -7
    15 -5 -7
    15 5 -6
    15 -5 -6
    15 -5 -6
    15 5 -6
    15 5 -5
    15 -5 -5
    15 -5 -4
    15 5 -4
    15 5 -3
    15 -5 -3
    15 5 -2
    -15 5 1
    15 5 -1
    15 5 0
    -15 5 0
    15 5 1
    -15 5 -1
    15 5 2
    -15 5 -2
    15 5 3
    -15 5 -3
    -15 5 -4
    15 5 4
    15 5 5
    -15 5 -5
    15 5 5
    15 5 6
    15 5 6
    -15 -5 -7
    15 5 7
    15 5 7
    -15 -5 -8
    15 5 8
    -15 -5 -9
    15 5 9
    15 7 -5
    15 7 -4
    -15 7 4
    15 7 -3
    -15 7 3
    -15 7 2
    -15 7 1
    -15 7 1
    -15 7 0
    -15 7 0
    -15 7 -1
    -15 7 -1
    -15 7 -2
    -15 7 -2
    -15 7 -3
    15 7 4
    16 0 -14
    16 0 -13
    16 0 -13
    16 0 -12
    16 0 -12
    16 0 -11
    16 0 -11
    16 0 -10
    16 0 -10
    16 0 -10
    16 0 -9
    16 0 -9
    16 0 -9
    16 0 -9
    16 0 -8
    16 0 -8
    16 0 -8
    16 0 -8
    16 0 -8
    16 0 -7
    16 0 -7
    16 0 -7
    16 0 -7
    16 0 -6
    16 0 -6
    16 0 -6
    16 0 -5
    16 0 -5
    16 0 -5
    16 0 -5
    16 0 -4
    16 0 -4
    16 0 -3
    16 0 -3
    16 0 -2
    16 0 -2
    16 0 -2
    16 0 -1
    16 0 -1
    16 0 0
    16 0 1
    16 0 2
    -16 0 -2
    16 0 3
    -16 0 -3
    16 0 4
    -16 0 -4
    16 0 4
    16 0 5
    -16 0 -5
    16 0 5
    16 0 6
    16 0 6
    -16 0 -7
    16 0 7
    16 0 7
    16 0 8
    16 0 9
    16 0 10
    -16 0 -11
    16 0 11
    -16 0 -12
    -16 0 -12
    16 0 12
    -16 0 -13
    -16 0 -13
    16 2 -13
    16 2 -12
    16 -2 -11
    16 -2 -10
    16 -2 -10
    16 2 -10
    16 -2 -9
    16 -2 -9
    16 2 -9
    16 -2 -8
    16 -2 -8
    16 2 -8
    16 2 -7
    16 -2 -7
    16 -2 -7
    16 -2 -7
    16 2 -7
    16 2 -6
    16 -2 -6
    16 -2 -6
    16 -2 -6
    16 2 -6
    16 -2 -5
    16 -2 -5
    16 -2 -5
    16 2 -5
    16 -2 -5
    16 -2 -4
    16 -2 -4
    16 2 -4
    16 -2 -4
    16 -2 -3
    16 -2 -3
    16 -2 -3
    16 2 -2
    -16 -2 1
    16 2 -1
    -16 -2 0
    16 2 0
    16 -2 0
    -16 -2 -1
    16 -2 1
    16 -2 2
    16 -2 2
    16 2 2
    -16 -2 -2
    16 -2 3
    16 2 3
    -16 -2 -3
    16 -2 4
    16 2 4
    -16 -2 -4
    16 -2 4
    16 2 5
    16 -2 5
    -16 -2 -5
    16 2 6
    16 -2 6
    -16 -2 -6
    16 2 7
    16 -2 7
    16 2 7
    -16 -2 -8
    16 -2 8
    16 2 8
    -16 -2 -9
    16 2 9
    -16 -2 -10
    16 2 10
    16 2 11
    16 2 12
    16 4 -12
    16 4 -12
    16 4 -11
    16 -4 -10
    16 4 -10
    16 -4 -9
    16 4 -9
    16 4 -8
    16 -4 -8
    16 -4 -8
    16 4 -8
    16 4 -7
    16 -4 -7
    16 -4 -7
    16 4 -7
    16 4 -6
    16 -4 -6
    16 -4 -6
    16 4 -6
    16 4 -5
    16 -4 -5
    16 4 -5
    16 4 -5
    16 -4 -4
    16 4 -4
    16 -4 -4
    16 -4 -3
    16 4 -3
    16 -4 -3
    16 -4 -2
    16 4 -2
    16 -4 -1
    16 4 -1
    16 4 0
    16 4 0
    -16 -4 0
    16 -4 0
    16 -4 1
    16 4 1
    -16 -4 -1
    16 -4 2
    -16 -4 -2
    16 4 2
    16 -4 2
    16 4 3
    16 -4 3
    16 4 4
    16 -4 4
    16 4 5
    -16 -4 -5
    16 -4 5
    -16 -4 -6
    16 4 6
    -16 -4 -7
    16 4 7
    16 4 8
    -16 -4 -8
    -16 -4 -9
    -16 -4 -10
    16 -6 -8
    16 6 -8
    16 6 -7
    16 -6 -7
    16 6 -6
    16 -6 -6
    16 6 -5
    16 -6 -5
    -16 6 4
    16 6 -4
    16 -6 -4
    -16 6 3
    16 6 -2
    -16 6 1
    16 6 -1
    -16 6 0
    -16 6 -1
    -16 6 -2
    -16 6 -3
    16 6 3
    -16 6 -4
    16 6 4
    -16 6 -5
    16 6 5
    16 6 6
    16 6 7
    17 1 -13
    17 -1 -13
    17 1 -13
    17 1 -12
    17 1 -12
    17 -1 -12
    17 1 -11
    17 -1 -11
    17 1 -11
    17 -1 -11
    17 1 -10
    17 -1 -10
    17 1 -10
    17 -1 -10
    17 1 -10
    17 -1 -10
    17 1 -9
    17 -1 -9
    17 -1 -9
    17 1 -9
    17 -1 -9
    17 1 -9
    17 1 -8
    17 -1 -8
    17 1 -8
    17 -1 -8
    17 1 -8
    17 -1 -8
    17 -1 -8
    17 1 -8
    17 1 -7
    17 -1 -7
    17 1 -7
    17 -1 -7
    17 1 -7
    17 -1 -7
    17 -1 -7
    17 1 -7
    17 -1 -6
    17 1 -6
    17 1 -6
    17 -1 -6
    17 1 -6
    17 -1 -6
    17 1 -6
    17 -1 -6
    17 -1 -5
    17 1 -5
    17 -1 -5
    17 1 -5
    17 -1 -5
    17 -1 -5
    17 1 -5
    17 1 -4
    17 -1 -4
    17 -1 -4
    17 1 -4
    17 -1 -4
    17 -1 -4
    17 1 -4
    17 1 -4
    17 -1 -4
    17 1 -4
    17 -1 -4
    17 1 -3
    17 -1 -3
    17 1 -3
    17 1 -3
    17 -1 -3
    17 1 -2
    17 -1 -2
    17 1 -2
    17 -1 -2
    17 -1 -2
    17 1 -2
    17 1 -1
    17 -1 -1
    17 1 -1
    17 -1 -1
    17 1 0
    17 -1 0
    17 1 0
    17 -1 0
    17 -1 1
    -17 -1 -1
    17 -1 1
    17 1 2
    17 -1 2
    -17 -1 -2
    17 1 2
    17 -1 2
    -17 -1 -3
    17 1 3
    17 1 3
    17 -1 3
    17 -1 3
    17 1 4
    17 1 4
    17 -1 4
    17 -1 4
    -17 -1 -4
    17 1 5
    17 -1 5
    17 -1 5
    17 1 5
    -17 -1 -5
    -17 -1 -6
    17 1 6
    17 -1 6
    17 -1 6
    17 1 6
    17 -1 7
    17 1 7
    17 -1 8
    17 1 8
    17 -1 9
    17 1 9
    17 -1 10
    17 1 10
    -17 -1 -11
    -17 1 -11
    -17 1 -11
    -17 -1 -11
    17 -1 11
    17 1 11
    -17 -1 -12
    -17 1 -12
    -17 1 -12
    -17 -1 -12
    17 1 12
    17 3 -13
    17 3 -12
    17 3 -11
    17 -3 -10
    17 3 -10
    17 -3 -9
    17 -3 -9
    17 3 -9
    17 3 -8
    17 -3 -8
    17 3 -8
    17 -3 -8
    17 3 -7
    17 -3 -7
    17 -3 -7
    17 -3 -7
    17 3 -7
    17 3 -6
    17 -3 -6
    17 3 -6
    17 -3 -6
    17 3 -5
    17 -3 -5
    17 3 -5
    17 -3 -5
    17 3 -5
    17 -3 -4
    17 3 -4
    17 -3 -4
    17 -3 -3
    17 3 -3
    17 3 -3
    17 -3 -3
    17 -3 -2
    17 -3 -2
    17 3 -2
    17 3 -2
    -17 -3 1
    17 -3 -1
    17 3 -1
    17 -3 -1
    -17 -3 0
    17 3 0
    17 -3 0
    17 -3 0
    -17 -3 -1
    17 3 1
    17 -3 1
    17 -3 1
    17 3 2
    17 3 2
    -17 -3 -2
    17 -3 2
    17 -3 2
    17 -3 3
    17 -3 3
    17 3 3
    -17 -3 -3
    17 -3 4
    17 -3 4
    17 3 4
    17 -3 5
    17 3 5
    17 -3 6
    -17 -3 -6
    17 3 6
    17 -3 7
    -17 -3 -7
    17 3 7
    17 -3 8
    -17 -3 -8
    17 3 8
    -17 -3 -9
    17 3 9
    -17 -3 -10
    17 3 10
    -17 -3 -11
    17 3 11
    17 5 -10
    17 -5 -9
    17 -5 -9
    17 5 -9
    17 5 -8
    17 -5 -8
    17 -5 -8
    17 5 -8
    17 5 -7
    17 -5 -7
    17 -5 -7
    17 5 -7
    17 5 -6
    17 -5 -6
    17 -5 -6
    17 5 -5
    17 -5 -5
    17 -5 -5
    17 -5 -4
    17 5 -4
    17 -5 -3
    17 5 -3
    17 5 -2
    -17 5 1
    17 5 -1
    -17 5 0
    17 5 0
    -17 5 -1
    17 5 1
    -17 5 -2
    17 5 3
    -17 5 -3
    17 5 4
    -17 5 -4
    17 5 5
    -17 5 -5
    17 5 6
    17 5 7
    -17 -5 -7
    -17 -5 -8
    17 5 8
    -17 -5 -9
    17 7 -4
    17 7 -3
    -17 7 3
    17 7 -2
    -17 7 2
    -17 7 1
    -17 7 0
    -17 7 -1
    -17 7 -1
    -17 7 -2
    -17 7 -2
    -17 7 -3
    18 0 -13
    18 0 -12
    18 0 -12
    18 0 -11
    18 0 -11
    18 0 -11
    18 0 -10
    18 0 -10
    18 0 -10
    18 0 -9
    18 0 -9
    18 0 -9
    18 0 -9
    18 0 -8
    18 0 -8
    18 0 -8
    18 0 -8
    18 0 -7
    18 0 -7
    18 0 -7
    18 0 -7
    18 0 -6
    18 0 -6
    18 0 -6
    18 0 -6
    18 0 -5
    18 0 -5
    18 0 -5
    18 0 -5
    18 0 -4
    18 0 -4
    18 0 -4
    18 0 -4
    18 0 -4
    18 0 -4
    18 0 -3
    18 0 -3
    18 0 -3
    18 0 -3
    18 0 -2
    18 0 -2
    18 0 -2
    18 0 -1
    18 0 -1
    18 0 0
    18 0 0
    18 0 1
    18 0 2
    18 0 2
    18 0 3
    -18 0 -3
    18 0 4
    18 0 4
    18 0 5
    18 0 5
    18 0 6
    18 0 6
    18 0 7
    18 0 8
    18 0 9
    18 0 10
    -18 0 -11
    -18 0 -11
    18 0 11
    -18 0 -12
    -18 0 -12
    18 0 12
    18 2 -13
    18 2 -12
    18 2 -11
    18 2 -11
    18 2 -10
    18 -2 -9
    18 -2 -9
    18 2 -9
    18 -2 -8
    18 -2 -8
    18 2 -8
    18 2 -7
    18 -2 -7
    18 -2 -7
    18 2 -7
    18 -2 -6
    18 -2 -6
    18 2 -6
    18 -2 -6
    18 -2 -5
    18 -2 -5
    18 2 -5
    18 -2 -5
    18 -2 -4
    18 -2 -4
    18 2 -4
    18 -2 -4
    18 -2 -3
    18 -2 -3
    18 2 -3
    18 -2 -2
    18 -2 -2
    18 2 -2
    18 2 -2
    18 -2 -1
    18 2 -1
    18 2 -1
    18 -2 0
    18 -2 0
    18 -2 0
    18 2 0
    -18 -2 0
    18 2 0
    18 -2 1
    -18 -2 -1
    18 -2 1
    18 -2 2
    18 2 2
    -18 -2 -2
    18 -2 2
    18 -2 3
    18 2 3
    -18 -2 -3
    18 -2 3
    -18 -2 -4
    18 2 4
    18 2 5
    -18 -2 -5
    18 2 6
    -18 -2 -7
    18 2 7
    -18 -2 -8
    18 2 8
    18 -2 9
    18 2 9
    18 -2 10
    18 2 10
    18 2 11
    18 4 -11
    18 -4 -10
    18 4 -10
    18 -4 -9
    18 4 -9
    18 4 -8
    18 -4 -8
    18 -4 -8
    18 4 -8
    18 4 -7
    18 -4 -7
    18 -4 -7
    18 4 -7
    18 4 -6
    18 -4 -6
    18 -4 -6
    18 4 -6
    18 4 -5
    18 -4 -5
    18 4 -5
    18 4 -4
    18 -4 -4
    18 4 -4
    18 -4 -3
    18 4 -3
    18 -4 -2
    18 4 -2
    18 4 -1
    18 4 0
    18 4 0
    18 4 1
    18 4 2
    18 4 3
    18 -4 3
    18 4 4
    18 -4 4
    -18 -4 -5
    18 4 5
    18 -4 5
    18 -4 6
    -18 -4 -6
    18 4 6
    18 4 7
    -18 -4 -7
    -18 -4 -8
    -18 -4 -9
    -18 -4 -10
    18 -6 -8
    18 6 -7
    18 -6 -7
    18 6 -6
    18 -6 -6
    18 -6 -6
    18 6 -5
    18 -6 -5
    18 -6 -5
    18 6 -4
    18 -6 -4
    -18 6 3
    18 6 -3
    18 6 -2
    -18 6 1
    18 6 -1
    -18 6 0
    18 6 0
    -18 6 -1
    -18 6 -2
    -18 6 -3
    18 6 4
    -18 6 -4
    -18 6 -5
    18 6 5
    18 6 6
    19 1 -13
    19 1 -13
    19 -1 -13
    19 -1 -12
    19 1 -12
    19 1 -12
    19 1 -11
    19 -1 -11
    19 1 -10
    19 -1 -10
    19 1 -10
    19 1 -10
    19 -1 -10
    19 1 -10
    19 1 -9
    19 -1 -9
    19 -1 -9
    19 1 -9
    19 -1 -9
    19 1 -9
    19 1 -8
    19 -1 -8
    19 -1 -8
    19 1 -8
    19 1 -8
    19 -1 -8
    19 1 -8
    19 1 -7
    19 -1 -7
    19 1 -7
    19 -1 -7
    19 1 -7
    19 -1 -7
    19 -1 -7
    19 1 -7
    19 1 -6
    19 -1 -6
    19 1 -6
    19 -1 -6
    19 1 -6
    19 -1 -6
    19 -1 -6
    19 1 -6
    19 1 -5
    19 -1 -5
    19 -1 -5
    19 1 -5
    19 -1 -5
    19 -1 -5
    19 1 -5
    19 1 -4
    19 -1 -4
    19 1 -4
    19 -1 -4
    19 -1 -4
    19 -1 -4
    19 -1 -4
    19 1 -4
    19 1 -4
    19 -1 -4
    19 -1 -4
    19 1 -4
    19 1 -3
    19 -1 -3
    19 -1 -3
    19 -1 -3
    19 1 -3
    19 -1 -3
    19 -1 -3
    19 1 -3
    19 -1 -3
    19 1 -3
    19 1 -3
    19 -1 -3
    19 1 -2
    19 -1 -2
    19 1 -2
    19 -1 -2
    19 -1 -2
    19 -1 -2
    19 1 -2
    19 -1 -2
    19 1 -2
    19 -1 -2
    19 -1 -2
    19 1 -2
    19 -1 -1
    19 1 -1
    19 -1 -1
    19 1 -1
    19 -1 -1
    19 1 -1
    19 1 0
    19 -1 0
    19 -1 0
    19 1 0
    19 -1 0
    19 1 0
    19 1 1
    19 -1 1
    19 -1 1
    19 -1 1
    19 1 1
    19 -1 1
    19 1 2
    19 -1 2
    -19 -1 -2
    19 -1 2
    19 1 2
    19 1 3
    19 -1 3
    19 1 3
    19 -1 3
    19 -1 3
    -19 -1 -3
    19 1 4
    19 -1 4
    19 1 4
    19 -1 4
    19 -1 4
    -19 -1 -4
    19 -1 5
    -19 -1 -5
    19 1 5
    19 -1 6
    19 1 6
    19 -1 7
    19 1 7
    19 -1 8
    19 1 8
    19 -1 9
    19 1 9
    19 -1 10
    19 1 10
    -19 -1 -11
    -19 1 -11
    19 -1 11
    -19 1 -11
    -19 -1 -11
    19 1 11
    19 1 12
    19 3 -12
    19 3 -11
    19 3 -11
    19 -3 -10
    19 3 -10
    19 -3 -9
    19 3 -9
    19 -3 -8
    19 3 -8
    19 3 -7
    19 -3 -7
    19 -3 -7
    19 3 -7
    19 3 -6
    19 -3 -6
    19 3 -6
    19 -3 -5
    19 3 -5
    19 -3 -4
    19 -3 -4
    19 3 -4
    19 -3 -3
    19 3 -3
    19 3 -3
    19 -3 -3
    19 -3 -2
    19 -3 -2
    19 3 -2
    19 3 -2
    -19 -3 1
    19 -3 -1
    19 3 -1
    19 3 0
    19 -3 0
    19 -3 0
    -19 -3 -1
    19 3 1
    19 -3 1
    19 -3 1
    19 -3 2
    19 -3 2
    19 3 2
    19 3 2
    -19 -3 -2
    19 3 3
    19 -3 3
    19 -3 3
    19 -3 4
    19 3 4
    19 -3 5
    19 3 5
    19 -3 6
    -19 -3 -6
    19 3 6
    19 -3 7
    -19 -3 -7
    19 -3 8
    -19 -3 -8
    -19 -3 -9
    -19 -3 -10
    19 -5 -9
    19 -5 -9
    19 5 -9
    19 -5 -8
    19 -5 -8
    19 5 -8
    19 5 -7
    19 -5 -7
    19 -5 -7
    19 5 -7
    19 5 -6
    19 -5 -6
    19 -5 -6
    19 5 -5
    19 -5 -5
    19 -5 -5
    19 5 -4
    19 -5 -4
    19 5 -4
    19 -5 -3
    19 5 -3
    19 5 -2
    19 5 -1
    19 5 0
    -19 5 0
    19 5 1
    -19 5 -1
    -19 5 -2
    19 5 2
    19 5 3
    -19 5 -3
    -19 5 -4
    19 5 4
    19 5 5
    -19 5 -5
    -19 -5 -6
    19 5 6
    -19 5 -6
    -19 -5 -7
    -19 -5 -8
    -19 7 1
    -19 7 0
    20 0 -13
    20 0 -12
    20 0 -12
    20 0 -11
    20 0 -11
    20 0 -11
    20 0 -10
    20 0 -10
    20 0 -9
    20 0 -9
    20 0 -9
    20 0 -9
    20 0 -8
    20 0 -8
    20 0 -8
    20 0 -8
    20 0 -7
    20 0 -7
    20 0 -7
    20 0 -7
    20 0 -6
    20 0 -6
    20 0 -6
    20 0 -6
    20 0 -5
    20 0 -5
    20 0 -5
    20 0 -5
    20 0 -4
    20 0 -4
    20 0 -4
    20 0 -4
    20 0 -4
    20 0 -4
    20 0 -3
    20 0 -3
    20 0 -3
    20 0 -3
    20 0 -3
    20 0 -3
    20 0 -3
    20 0 -2
    20 0 -2
    20 0 -2
    20 0 -2
    20 0 -2
    20 0 -2
    20 0 -2
    20 0 -1
    20 0 -1
    20 0 -1
    20 0 -1
    20 0 0
    20 0 0
    20 0 0
    20 0 1
    20 0 1
    20 0 1
    20 0 2
    20 0 2
    20 0 3
    20 0 3
    20 0 4
    20 0 4
    20 0 4
    20 0 5
    20 0 5
    20 0 6
    20 0 7
    20 0 8
    20 0 9
    20 0 10
    -20 0 -11
    -20 0 -11
    20 0 11
    20 2 -12
    20 2 -11
    20 2 -11
    20 2 -10
    20 -2 -9
    20 2 -9
    20 -2 -8
    20 2 -8
    20 -2 -7
    20 2 -7
    20 -2 -6
    20 -2 -6
    20 2 -6
    20 -2 -5
    20 -2 -5
    20 2 -5
    20 -2 -4
    20 -2 -4
    20 2 -4
    20 -2 -3
    20 -2 -3
    20 2 -3
    20 -2 -2
    20 -2 -2
    20 2 -2
    20 2 -2
    20 -2 -1
    20 2 -1
    20 2 -1
    20 -2 0
    20 2 0
    20 2 0
    20 -2 0
    20 -2 1
    20 2 1
    -20 -2 -1
    20 -2 1
    20 -2 2
    20 2 2
    20 -2 2
    -20 -2 -3
    20 2 3
    20 -2 4
    20 2 4
    -20 -2 -4
    20 -2 5
    20 -2 6
    20 -2 7
    -20 -2 -7
    20 -2 8
    -20 -2 -8
    20 2 8
    20 -2 9
    20 2 9
    20 -2 10
    20 2 10
    20 2 11
    20 4 -11
    20 4 -11
    20 -4 -10
    20 4 -10
    20 -4 -9
    20 4 -9
    20 -4 -8
    20 -4 -8
    20 4 -8
    20 4 -7
    20 -4 -7
    20 -4 -7
    20 4 -7
    20 4 -6
    20 -4 -6
    20 -4 -6
    20 4 -6
    20 4 -5
    20 -4 -5
    20 4 -5
    20 -4 -4
    20 4 -4
    20 -4 -3
    20 4 -3
    20 -4 -2
    20 4 -2
    20 4 -1
    20 4 0
    20 4 0
    20 4 1
    20 4 2
    20 4 3
    20 4 4
    20 -4 4
    20 4 5
    -20 -4 -5
    20 -4 5
    20 -4 6
    20 4 6
    20 -4 7
    -20 -4 -7
    -20 -4 -8
    -20 -4 -9
    20 -6 -7
    20 6 -6
    20 -6 -6
    20 -6 -6
    20 6 -5
    20 -6 -5
    20 -6 -5
    20 6 -4
    20 -6 -4
    20 -6 -4
    -20 6 3
    20 6 -3
    20 -6 -3
    20 6 -2
    20 6 -1
    -20 6 0
    20 6 0
    -20 6 -1
    -20 6 -2
    -20 6 -3
    -20 6 -4
    -20 6 -5
    21 1 -12
    21 1 -12
    21 1 -11
    21 1 -11
    21 -1 -11
    21 1 -10
    21 -1 -10
    21 1 -10
    21 1 -10
    21 -1 -10
    21 1 -10
    21 1 -9
    21 -1 -9
    21 -1 -9
    21 1 -9
    21 -1 -9
    21 1 -9
    21 1 -8
    21 -1 -8
    21 1 -8
    21 -1 -8
    21 1 -8
    21 -1 -8
    21 -1 -8
    21 1 -8
    21 1 -7
    21 -1 -7
    21 1 -7
    21 -1 -7
    21 1 -7
    21 -1 -7
    21 -1 -7
    21 1 -7
    21 1 -6
    21 -1 -6
    21 -1 -6
    21 1 -6
    21 -1 -6
    21 -1 -6
    21 1 -6
    21 1 -5
    21 -1 -5
    21 -1 -5
    21 1 -5
    21 -1 -5
    21 -1 -5
    21 1 -5
    21 1 -4
    21 -1 -4
    21 -1 -4
    21 -1 -4
    21 1 -4
    21 -1 -4
    21 -1 -4
    21 1 -4
    21 -1 -4
    21 1 -4
    21 1 -3
    21 -1 -3
    21 -1 -3
    21 -1 -3
    21 1 -3
    21 -1 -3
    21 -1 -3
    21 1 -3
    21 -1 -3
    21 1 -3
    21 -1 -3
    21 1 -2
    21 -1 -2
    21 -1 -2
    21 -1 -2
    21 1 -2
    21 -1 -2
    21 1 -2
    21 -1 -2
    21 1 -2
    21 1 -1
    21 -1 -1
    21 -1 -1
    21 -1 -1
    21 1 -1
    21 1 -1
    21 -1 -1
    21 -1 -1
    21 1 -1
    21 1 0
    21 -1 0
    21 -1 0
    21 1 0
    21 -1 0
    21 1 0
    21 1 1
    21 -1 1
    21 1 1
    21 -1 1
    21 1 1
    21 1 2
    21 -1 2
    21 -1 2
    21 1 2
    21 1 3
    21 -1 3
    21 -1 3
    21 1 3
    21 1 4
    21 -1 4
    21 -1 4
    21 1 4
    21 -1 5
    21 -1 6
    21 -1 7
    21 1 7
    21 -1 8
    21 1 8
    21 1 9
    21 -1 10
    -21 1 -10
    -21 -1 -10
    21 1 10
    21 -1 10
    21 1 10
    -21 -1 -11
    -21 1 -11
    21 -1 11
    -21 1 -11
    -21 -1 -11
    21 1 11
    21 -1 11
    21 1 11
    21 3 -11
    21 3 -11
    21 -3 -10
    21 3 -10
    21 -3 -9
    21 3 -9
    21 -3 -8
    21 3 -8
    21 -3 -7
    21 -3 -7
    21 3 -7
    21 -3 -6
    21 -3 -6
    21 -3 -6
    21 3 -6
    21 -3 -5
    21 -3 -5
    21 3 -5
    21 -3 -4
    21 -3 -4
    21 -3 -3
    21 -3 -3
    21 3 -3
    21 3 -3
    21 -3 -2
    21 -3 -2
    21 3 -2
    21 3 -2
    21 -3 -1
    21 -3 -1
    21 3 0
    21 3 1
    21 -3 1
    21 -3 2
    21 3 2
    21 3 2
    21 3 3
    21 3 3
    21 -3 3
    21 3 4
    21 -3 4
    21 -3 5
    21 3 5
    21 -3 6
    -21 -3 -6
    -21 -3 -7
    21 -3 7
    21 -3 8
    -21 -3 -8
    21 -3 9
    -21 -3 -9
    -21 -3 -10
    21 -5 -9
    21 -5 -8
    21 -5 -8
    21 5 -8
    21 -5 -7
    21 -5 -7
    21 5 -6
    21 -5 -6
    21 -5 -6
    21 5 -5
    21 -5 -5
    21 -5 -5
    21 -5 -4
    21 5 -4
    21 -5 -3
    21 5 -3
    21 5 -2
    21 5 -1
    21 5 0
    -21 5 0
    -21 5 -1
    21 5 1
    21 5 2
    -21 5 -2
    -21 5 -3
    21 5 3
    21 5 4
    -21 5 -4
    -21 5 -5
    -21 -5 -6
    -21 5 -6
    -21 -5 -7
    22 0 -12
    22 0 -11
    22 0 -11
    22 0 -10
    22 0 -10
    22 0 -9
    22 0 -9
    22 0 -9
    22 0 -9
    22 0 -8
    22 0 -8
    22 0 -8
    22 0 -7
    22 0 -7
    22 0 -7
    22 0 -7
    22 0 -6
    22 0 -6
    22 0 -6
    22 0 -6
    22 0 -5
    22 0 -5
    22 0 -5
    22 0 -5
    22 0 -4
    22 0 -4
    22 0 -4
    22 0 -4
    22 0 -4
    22 0 -4
    22 0 -3
    22 0 -3
    22 0 -3
    22 0 -3
    22 0 -3
    22 0 -3
    22 0 -3
    22 0 -2
    22 0 -2
    22 0 -2
    22 0 -2
    22 0 -1
    22 0 -1
    22 0 -1
    22 0 -1
    22 0 0
    22 0 0
    22 0 0
    22 0 1
    22 0 1
    22 0 1
    22 0 2
    22 0 2
    22 0 2
    22 0 3
    22 0 3
    22 0 4
    22 0 5
    22 0 5
    22 0 6
    22 0 7
    22 0 8
    22 0 9
    22 0 9
    -22 0 -10
    22 0 10
    -22 0 -11
    22 0 11
    -22 0 -11
    22 0 11
    22 2 -12
    22 2 -11
    22 2 -11
    22 2 -10
    22 2 -10
    22 -2 -9
    22 2 -9
    22 -2 -8
    22 2 -8
    22 -2 -7
    22 2 -7
    22 -2 -6
    22 -2 -6
    22 2 -6
    22 -2 -5
    22 -2 -5
    22 2 -5
    22 -2 -4
    22 -2 -4
    22 -2 -3
    22 -2 -3
    22 2 -3
    22 -2 -2
    22 -2 -2
    22 2 -2
    22 2 -2
    22 -2 -1
    22 -2 -1
    22 2 -1
    22 2 -1
    22 -2 0
    22 2 0
    22 2 0
    22 -2 1
    22 2 1
    22 2 1
    22 -2 1
    22 -2 2
    22 2 2
    22 -2 3
    22 -2 4
    22 -2 5
    22 -2 6
    22 -2 7
    -22 -2 -7
    22 -2 8
    -22 -2 -8
    22 -2 9
    22 -2 10
    22 2 10
    22 4 -10
    22 -4 -9
    22 4 -9
    22 -4 -8
    22 -4 -8
    22 4 -8
    22 -4 -7
    22 -4 -7
    22 4 -7
    22 -4 -6
    22 -4 -6
    22 -4 -5
    22 4 -5
    22 -4 -4
    22 4 -4
    22 -4 -3
    22 4 -3
    22 -4 -2
    22 4 -2
    22 -4 -1
    22 4 -1
    22 -4 0
    22 4 0
    22 4 1
    22 4 1
    22 4 2
    22 4 3
    22 4 4
    -22 -4 -5
    -22 -4 -6
    -22 -4 -7
    -22 -4 -8
    22 -6 -5
    22 -6 -5
    22 -6 -4
    22 -6 -3
    -22 6 2
    22 6 -1
    -22 6 0
    22 6 0
    -22 6 -1
    22 6 1
    -22 6 -2
    -22 6 -3
    23 1 -12
    23 -1 -12
    23 1 -11
    23 -1 -11
    23 1 -11
    23 1 -10
    23 -1 -10
    23 1 -10
    23 -1 -10
    23 1 -10
    23 1 -9
    23 -1 -9
    23 -1 -9
    23 1 -9
    23 -1 -9
    23 1 -9
    23 1 -8
    23 -1 -8
    23 1 -8
    23 -1 -8
    23 1 -8
    23 -1 -8
    23 1 -8
    23 1 -7
    23 -1 -7
    23 1 -7
    23 -1 -7
    23 1 -7
    23 1 -7
    23 1 -6
    23 -1 -6
    23 -1 -6
    23 1 -6
    23 -1 -6
    23 -1 -6
    23 1 -6
    23 1 -5
    23 -1 -5
    23 -1 -5
    23 -1 -5
    23 1 -5
    23 -1 -5
    23 -1 -5
    23 1 -5
    23 1 -4
    23 -1 -4
    23 -1 -4
    23 -1 -4
    23 1 -4
    23 -1 -4
    23 -1 -4
    23 1 -4
    23 1 -4
    23 -1 -3
    23 -1 -3
    23 1 -3
    23 -1 -3
    23 -1 -3
    23 1 -3
    23 1 -3
    23 -1 -3
    23 -1 -2
    23 -1 -2
    23 -1 -2
    23 1 -2
    23 -1 -2
    23 1 -2
    23 1 -2
    23 1 -1
    23 -1 -1
    23 -1 -1
    23 -1 -1
    23 1 -1
    23 -1 -1
    23 1 -1
    23 -1 -1
    23 1 -1
    23 1 0
    23 -1 0
    23 -1 0
    23 1 0
    23 -1 0
    23 1 0
    23 1 1
    23 -1 1
    23 1 1
    23 -1 1
    23 1 1
    23 -1 2
    23 1 2
    23 1 2
    23 1 2
    23 -1 2
    23 -1 3
    23 -1 3
    23 1 3
    23 -1 4
    23 -1 4
    23 1 4
    23 -1 5
    23 -1 5
    23 1 5
    23 -1 6
    23 1 6
    23 -1 7
    23 1 7
    23 -1 8
    23 1 8
    23 -1 8
    23 1 8
    23 -1 9
    23 1 9
    23 -1 9
    23 1 9
    23 -1 10
    -23 -1 -10
    -23 1 -10
    23 -1 10
    23 1 10
    23 3 -11
    23 3 -11
    23 3 -10
    23 3 -10
    23 3 -9
    23 -3 -8
    23 3 -8
    23 -3 -7
    23 -3 -7
    23 -3 -7
    23 3 -7
    23 -3 -6
    23 -3 -6
    23 -3 -6
    23 3 -6
    23 -3 -5
    23 -3 -5
    23 -3 -4
    23 -3 -4
    23 -3 -3
    23 -3 -3
    23 3 -3
    23 -3 -2
    23 -3 -2
    23 3 -2
    23 3 -2
    23 -3 -1
    23 -3 -1
    23 3 -1
    23 3 -1
    23 -3 0
    23 -3 0
    23 3 0
    23 3 1
    23 -3 2
    23 3 2
    23 3 3
    23 -3 3
    23 -3 4
    23 -3 5
    23 -3 6
    -23 -3 -6
    23 -3 7
    -23 -3 -7
    -23 -3 -8
    23 -3 8
    -23 -3 -9
    23 -3 9
    23 -5 -8
    23 -5 -8
    23 -5 -7
    23 -5 -7
    23 -5 -6
    23 -5 -6
    23 -5 -5
    23 -5 -5
    23 -5 -4
    23 5 -4
    23 -5 -3
    23 5 -3
    23 5 -2
    23 5 -1
    -23 5 0
    23 5 0
    -23 5 -1
    23 5 1
    23 5 2
    -23 5 -2
    -23 5 -3
    23 5 3
    -23 5 -4
    23 -5 4
    -23 5 -5
    23 -5 5
    24 0 -12
    24 0 -11
    24 0 -10
    24 0 -10
    24 0 -9
    24 0 -9
    24 0 -9
    24 0 -9
    24 0 -8
    24 0 -8
    24 0 -8
    24 0 -8
    24 0 -7
    24 0 -7
    24 0 -7
    24 0 -7
    24 0 -6
    24 0 -6
    24 0 -6
    24 0 -6
    24 0 -5
    24 0 -5
    24 0 -5
    24 0 -5
    24 0 -4
    24 0 -4
    24 0 -4
    24 0 -4
    24 0 -3
    24 0 -3
    24 0 -3
    24 0 -2
    24 0 -2
    24 0 -1
    24 0 -1
    24 0 -1
    24 0 -1
    24 0 0
    24 0 0
    24 0 0
    24 0 1
    24 0 1
    24 0 2
    24 0 3
    24 0 4
    24 0 5
    24 0 6
    24 0 7
    24 0 8
    24 0 9
    24 0 9
    24 0 10
    -24 0 -10
    24 0 10
    24 2 -11
    24 2 -10
    24 -2 -9
    24 2 -9
    24 -2 -8
    24 2 -8
    24 -2 -7
    24 2 -7
    24 -2 -6
    24 -2 -6
    24 2 -6
    24 -2 -5
    24 -2 -5
    24 2 -5
    24 -2 -4
    24 -2 -4
    24 -2 -3
    24 -2 -3
    24 2 -3
    24 -2 -2
    24 -2 -2
    24 2 -2
    24 -2 -1
    24 -2 -1
    24 2 -1
    24 -2 0
    24 -2 0
    24 2 0
    24 2 1
    24 2 2
    24 -2 2
    24 -2 3
    24 2 3
    24 -2 4
    24 2 4
    24 -2 5
    24 -2 6
    -24 -2 -6
    24 -2 7
    -24 -2 -7
    24 -2 8
    24 -2 9
    24 -4 -9
    24 4 -9
    24 -4 -8
    24 -4 -8
    24 4 -8
    24 -4 -7
    24 -4 -7
    24 -4 -6
    24 -4 -6
    24 -4 -5
    24 -4 -5
    24 -4 -4
    24 4 -4
    24 -4 -3
    24 4 -3
    24 -4 -2
    24 4 -2
    24 -4 -1
    24 4 -1
    24 -4 0
    24 4 0
    24 -4 1
    24 4 1
    24 -4 2
    24 4 2
    24 4 3
    -24 -4 -4
    -24 -4 -5
    -24 -4 -6
    24 4 6
    -24 -4 -7
    24 -6 -2
    -24 6 1
    24 6 0
    25 1 -11
    25 -1 -11
    25 1 -10
    25 -1 -10
    25 1 -10
    25 -1 -10
    25 1 -10
    25 1 -9
    25 -1 -9
    25 -1 -9
    25 1 -9
    25 -1 -9
    25 1 -9
    25 1 -8
    25 -1 -8
    25 -1 -8
    25 1 -8
    25 -1 -8
    25 1 -8
    25 1 -7
    25 -1 -7
    25 -1 -7
    25 1 -7
    25 -1 -7
    25 1 -7
    25 1 -6
    25 -1 -6
    25 -1 -6
    25 1 -6
    25 -1 -6
    25 1 -6
    25 1 -5
    25 -1 -5
    25 -1 -5
    25 -1 -5
    25 1 -5
    25 -1 -5
    25 1 -5
    25 -1 -4
    25 -1 -4
    25 1 -4
    25 -1 -4
    25 1 -4
    25 -1 -3
    25 -1 -3
    25 1 -3
    25 -1 -3
    25 -1 -2
    25 -1 -2
    25 1 -2
    25 -1 -2
    25 -1 -1
    25 1 -1
    25 -1 -1
    25 1 -1
    25 -1 0
    25 -1 0
    25 1 0
    25 -1 1
    25 -1 1
    25 1 1
    25 -1 2
    25 1 2
    25 -1 3
    25 1 3
    25 -1 4
    25 -1 4
    25 1 4
    25 -1 5
    25 -1 5
    25 1 5
    25 -1 6
    25 -1 6
    25 1 6
    25 -1 7
    25 -1 7
    25 1 7
    25 -1 8
    25 -1 8
    25 1 8
    25 -1 9
    25 -1 9
    25 1 9
    25 3 -10
    25 3 -9
    25 3 -8
    25 -3 -7
    25 -3 -7
    25 3 -7
    25 -3 -6
    25 -3 -6
    25 3 -6
    25 -3 -5
    25 -3 -5
    25 -3 -4
    25 -3 -4
    25 -3 -3
    25 -3 -3
    25 -3 -2
    25 -3 -2
    25 3 -2
    25 3 -2
    25 -3 -1
    25 -3 -1
    25 3 -1
    25 3 -1
    25 -3 0
    25 -3 0
    25 3 0
    25 3 0
    25 -3 1
    25 3 1
    25 3 2
    25 -3 3
    25 3 3
    25 -3 4
    25 -3 5
    -25 -3 -5
    25 -3 6
    -25 -3 -6
    25 -3 7
    -25 -3 -7
    -25 -3 -8
    25 -5 -6
    25 -5 -6
    25 -5 -5
    25 -5 -5
    25 -5 -4
    25 -5 -4
    25 -5 -3
    25 5 -3
    25 5 -2
    25 5 -1
    25 5 0
    -25 5 -1
    25 5 1
    -25 5 -2
    25 5 2
    25 -5 3
    25 5 3
    -25 5 -3
    25 -5 4
    -25 5 -4
    26 0 -11
    26 0 -10
    26 0 -10
    26 0 -9
    26 0 -9
    26 0 -8
    26 0 -8
    26 0 -8
    26 0 -8
    26 0 -7
    26 0 -7
    26 0 -7
    26 0 -7
    26 0 -6
    26 0 -6
    26 0 -6
    26 0 -6
    26 0 -5
    26 0 -5
    26 0 -5
    26 0 -4
    26 0 -4
    26 0 -3
    26 0 -2
    26 0 0
    26 0 1
    26 0 2
    26 0 3
    26 0 4
    26 0 5
    26 0 6
    26 0 7
    26 0 7
    26 0 8
    26 0 8
    26 0 9
    26 0 9
    26 2 -10
    26 -2 -9
    26 2 -9
    26 -2 -8
    26 2 -8
    26 -2 -7
    26 2 -7
    26 -2 -6
    26 -2 -6
    26 2 -6
    26 -2 -5
    26 -2 -5
    26 -2 -4
    26 -2 -4
    26 -2 -3
    26 -2 -3
    26 -2 -2
    26 -2 -2
    26 2 -2
    26 -2 -1
    26 -2 -1
    26 2 -1
    26 -2 0
    26 2 0
    26 -2 1
    26 2 1
    26 -2 2
    26 -2 2
    26 2 2
    26 2 3
    26 -2 3
    26 2 4
    26 -2 4
    26 2 5
    26 -2 5
    26 -2 6
    -26 -2 -6
    26 -2 7
    26 -2 8
    26 -4 -7
    26 -4 -7
    26 -4 -6
    26 -4 -6
    26 -4 -5
    26 -4 -5
    26 -4 -4
    26 -4 -3
    26 -4 -3
    26 4 -3
    26 -4 -2
    26 -4 -2
    26 4 -2
    26 -4 -1
    26 4 -1
    26 -4 0
    26 4 0
    26 -4 1
    26 4 1
    26 -4 2
    26 4 2
    26 -4 3
    26 4 3
    -26 -4 -4
    26 -4 4
    26 4 4
    -26 -4 -5
    26 -4 5
    26 4 5
    -26 -4 -6
    26 -4 6
    -26 4 -6
    27 1 -10
    27 -1 -10
    27 -1 -9
    27 1 -9
    27 -1 -9
    27 1 -9
    27 -1 -8
    27 1 -8
    27 -1 -8
    27 1 -8
    27 -1 -7
    27 1 -7
    27 -1 -7
    27 1 -7
    27 -1 -6
    27 1 -6
    27 -1 -6
    27 1 -6
    27 -1 -5
    27 1 -5
    27 -1 -5
    27 1 -5
    27 -1 -4
    27 1 -4
    27 -1 -4
    27 -1 -3
    27 1 -3
    27 -1 -3
    27 -1 -2
    27 1 -2
    27 -1 -2
    27 -1 -1
    27 1 -1
    27 1 -1
    27 -1 -1
    27 -1 0
    27 1 0
    27 -1 0
    27 1 0
    27 1 1
    27 -1 1
    27 1 1
    27 -1 2
    27 1 2
    27 -1 3
    27 1 3
    27 -1 4
    27 1 4
    27 -1 5
    27 -1 5
    27 1 5
    27 -1 6
    27 1 6
    27 -1 6
    27 1 6
    27 -1 7
    27 -1 7
    27 1 7
    27 -1 8
    27 1 8
    27 -1 8
    27 3 -9
    27 -3 -8
    27 3 -8
    27 -3 -7
    27 -3 -7
    27 3 -7
    27 -3 -6
    27 -3 -6
    27 -3 -5
    27 -3 -5
    27 -3 -4
    27 -3 -4
    27 -3 -3
    27 -3 -3
    27 -3 -2
    27 -3 -2
    27 -3 -1
    27 3 -1
    27 3 -1
    27 -3 0
    27 3 0
    27 3 0
    27 -3 1
    27 3 1
    27 3 1
    27 -3 2
    27 3 2
    27 -3 3
    27 3 3
    27 -3 4
    27 3 4
    -27 -3 -5
    27 -3 5
    -27 -3 -6
    27 -3 6
    27 -5 -4
    27 -5 -3
    27 5 -2
    27 5 -1
    27 5 0
    27 5 1
    27 5 2
    28 0 -10
    28 0 -9
    28 0 -8
    28 0 -8
    28 0 -7
    28 0 -7
    28 0 -6
    28 0 -6
    28 0 -5
    28 0 -5
    28 0 -4
    28 0 -3
    28 0 -2
    28 0 -1
    28 0 1
    28 0 2
    28 0 3
    28 0 4
    28 0 5
    28 0 6
    28 0 7
    28 0 8
    28 2 -9
    28 -2 -8
    28 2 -8
    28 -2 -7
    28 2 -7
    28 -2 -6
    28 2 -6
    28 -2 -5
    28 -2 -4
    28 -2 -3
    28 -2 -2
    28 2 -2
    28 -2 -1
    28 2 -1
    28 -2 0
    28 2 0
    28 -2 1
    28 2 1
    28 -2 2
    28 2 2
    28 -2 3
    28 2 3
    28 -2 4
    28 -2 4
    28 2 4
    -28 -2 -5
    28 2 5
    28 -2 5
    28 -2 6
    28 -2 7
    28 -4 -6
    28 -4 -5
    28 -4 -5
    28 -4 -4
    28 -4 -4
    28 -4 -3
    28 -4 -2
    28 4 -2
    28 -4 -1
    28 4 -1
    28 -4 0
    28 4 0
    28 -4 1
    28 4 1
    28 -4 2
    28 4 2
    -28 4 -2
    -28 -4 -3
    28 -4 3
    28 4 3
    -28 4 -3
    -28 -4 -4
    28 -4 4
    28 4 4
    -28 4 -4
    29 1 -9
    29 -1 -9
    29 -1 -8
    29 1 -8
    29 -1 -8
    29 -1 -7
    29 1 -7
    29 -1 -7
    29 -1 -6
    29 1 -6
    29 -1 -6
    29 -1 -5
    29 1 -5
    29 -1 -5
    29 -1 -4
    29 1 -4
    29 -1 -4
    29 -1 -3
    29 1 -3
    29 -1 -3
    29 -1 -2
    29 1 -2
    29 -1 -2
    29 -1 -1
    29 1 -1
    29 1 -1
    29 -1 -1
    29 1 0
    29 1 0
    29 -1 0
    29 1 1
    29 1 2
    29 -1 2
    29 1 2
    29 1 3
    29 -1 3
    29 1 3
    29 1 4
    29 -1 4
    29 1 4
    29 1 5
    29 -1 5
    29 1 5
    29 1 6
    29 -1 6
    29 1 6
    29 -1 7
    29 1 7
    29 -3 -7
    29 -3 -6
    29 -3 -5
    29 -3 -4
    29 -3 -3
    29 -3 -2
    29 -3 -1
    29 -3 0
    29 3 0
    29 3 0
    29 -3 1
    29 3 1
    29 3 1
    29 -3 2
    29 3 2
    29 3 2
    29 -3 3
    29 3 3
    29 3 3
    -29 -3 -4
    29 -3 4
    29 3 4
    29 -3 5
    29 3 5
    30 0 -9
    30 0 -8
    30 0 -7
    30 0 -7
    30 0 -6
    30 0 -5
    30 0 -4
    30 0 -3
    30 0 -2
    30 0 -1
    30 0 0
    30 0 1
    30 0 2
    30 0 3
    30 0 4
    30 0 5
    30 0 5
    30 0 6
    30 0 6
    30 -2 -8
    30 -2 -7
    30 -2 -6
    30 -2 -5
    30 -2 -4
    30 -2 -3
    30 -2 -2
    30 2 -2
    30 -2 -1
    30 2 -1
    30 -2 0
    30 2 0
    30 -2 1
    30 2 1
    30 -2 2
    30 2 2
    30 -2 3
    30 2 3
    30 2 4
    30 2 5
    30 -4 -3
    30 -4 -2
    30 -4 -1
    30 4 -1
    30 -4 0
    30 4 0
    30 -4 1
    30 4 1
    31 1 -8
    31 -1 -8
    31 -1 -7
    31 1 -7
    31 -1 -7
    31 -1 -6
    31 1 -6
    31 -1 -6
    31 -1 -5
    31 1 -5
    31 -1 -5
    31 -1 -4
    31 1 -4
    31 -1 -4
    31 -1 -3
    31 1 -3
    31 -1 -3
    31 -1 -2
    31 1 -2
    31 -1 -2
    31 -1 -1
    31 1 -1
    31 1 0
    31 1 0
    31 -1 0
    31 1 1
    31 1 1
    31 -1 1
    31 1 2
    31 1 2
    31 -1 2
    31 1 3
    31 1 4
    31 1 5
    31 -3 -5
    31 -3 -4
    31 -3 -3
    31 -3 -2
    31 -3 -1
    31 -3 0
    31 -3 1
    31 3 1
    31 -3 2
    31 3 2
    -31 -3 -3
    31 -3 3
    31 3 3
    32 0 -7
    32 0 -6
    32 0 -5
    32 0 -4
    32 0 -3
    32 0 -2
    32 0 -1
    32 0 0
    32 0 1
    32 0 1
    32 0 2
    32 0 2
    32 0 3
    32 0 3
    32 0 4
    32 0 5
    32 -2 -6
    32 -2 -5
    32 -2 -4
    32 -2 -3
    32 -2 -2
    32 -2 -1
    32 -2 0
    32 2 0
    32 -2 1
    32 2 1
    32 2 2
    32 2 3
    33 -1 -5
    33 1 -5
    33 -1 -5
    33 1 -4
    33 -1 -4
    33 1 -3
    33 -1 -3
    33 1 -2
    33 -1 -2
    33 1 -1
    33 -1 -1
    33 1 0
    33 1 0
    33 -1 0
    33 1 1
    33 1 1
    33 -1 1
    33 1 2
    33 1 2
    33 -1 2
    33 -1 3
    33 1 3
    33 1 3
    33 -1 3
    34 0 -5
    34 0 -4
    34 0 -3
    34 0 -2
    34 0 -1
    34 0 0
    34 0 1
    34 0 2
_diffrn_reflns_number     6918
_diffrn_reflns_av_R_equivalents     0.0358
_diffrn_reflns_av_unetI/netI     0.0509
_diffrn_reflns_theta_min     3.107
_diffrn_reflns_theta_max     71.457
_diffrn_reflns_theta_full     67.684
_diffrn_measured_fraction_theta_max     0.986
_diffrn_measured_fraction_theta_full     0.999
_diffrn_reflns_limit_h_min     -31
_diffrn_reflns_limit_h_max     34
_diffrn_reflns_limit_k_min     -7
_diffrn_reflns_limit_k_max     8
_diffrn_reflns_limit_l_min     -15
_diffrn_reflns_limit_l_max     15
_diffrn_radiation_probe     x-ray
_refine_special_details
;
All non-H atoms were refined with anisotropic displacement
parameters. H atoms were placed in calculated positions and refined using a
riding model, with C---H distances of 0.93 (aromatic), 0.96 (methyl) and 0.97
\%A (methylene), and with O---H = 0.82 \%A. The isotropic displacement
parameters were set to <i>U</i>~iso~(H) = 1.5<i>U</i>~eq~(C) for methyl groups
and 1.2<i>U</i>~eq~(<i>X</i>) for other H atoms (<i>X</i> = C, O). The
H3<i>A</i> atom, attached to the N3 atom of the piperazine ring, was located
from a difference Fourier map and refined freely.
;
_reflns_number_total     3765
_reflns_number_gt     3542
_reflns_threshold_expression     'I > 2\s(I)'
_refine_ls_structure_factor_coef     Fsqd
_refine_ls_matrix_type     full
_refine_ls_R_factor_all     0.0380
_refine_ls_R_factor_gt     0.0359
_refine_ls_wR_factor_gt     0.0881
_refine_ls_wR_factor_ref     0.0897
_refine_ls_goodness_of_fit_ref     1.018
_refine_ls_restrained_S_all     1.018
_refine_ls_number_reflns     3765
_refine_ls_number_parameters     314
_refine_ls_number_restraints     1
_refine_ls_hydrogen_treatment     mixed
_refine_ls_weighting_scheme     calc
_refine_ls_weighting_details
                      'w=1/[\s^2^(Fo^2^)+(0.0452P)^2^] where P=(Fo^2^+2Fc^2^)/3'
_atom_sites_solution_hydrogens     mixed
_atom_sites_solution_primary     ?
_atom_sites_solution_secondary     ?
_refine_ls_shift/su_max     0.000
_refine_ls_shift/su_mean     0.000
_refine_diff_density_max     0.361
_refine_diff_density_min     -0.456
_refine_ls_extinction_method
;
SHELXL2019 (Sheldrick, 2015b)
;
_refine_ls_extinction_coef     0.00032(6)
_refine_ls_extinction_expression
                                  'Fc^*^=kFc[1+0.001xFc^2^\l^3^/sin(2\q)]^-1/4^'
_refine_ls_abs_structure_details
;
Flack <i>x</i> determined using 1042 quotients [(I+)-(I-)]/[(I+)+(I-)]
(Parsons <i>et al.</i>,  2013)
;
_refine_ls_abs_structure_Flack     0.037(14)
loop_
    _atom_type_symbol
    _atom_type_description
    _atom_type_scat_dispersion_real
    _atom_type_scat_dispersion_imag
    _atom_type_scat_source
    'C' 'C' 0.0181 0.0091
                         'International Tables Vol C Tables 4.2.6.8 and 6.1.1.4'
    'H' 'H' 0.0000 0.0000
                         'International Tables Vol C Tables 4.2.6.8 and 6.1.1.4'
    'Cl' 'Cl' 0.3639 0.7018
                         'International Tables Vol C Tables 4.2.6.8 and 6.1.1.4'
    'Cu' 'Cu' -1.9646 0.5888
                         'International Tables Vol C Tables 4.2.6.8 and 6.1.1.4'
    'F' 'F' 0.0727 0.0534
                         'International Tables Vol C Tables 4.2.6.8 and 6.1.1.4'
    'N' 'N' 0.0311 0.0180
                         'International Tables Vol C Tables 4.2.6.8 and 6.1.1.4'
    'O' 'O' 0.0492 0.0322
                         'International Tables Vol C Tables 4.2.6.8 and 6.1.1.4'
_computing_data_collection
;
CrysAlis PRO (Rigaku OD, 2022)
;
_computing_cell_refinement
;
CrysAlis PRO (Rigaku OD, 2022)
;
_computing_data_reduction
;
CrysAlis PRO (Rigaku OD, 2022)
;
_computing_structure_solution
;
SHELXT2018 (Sheldrick, 2015a)
;
_computing_structure_refinement
;
SHELXL2019 (Sheldrick, 2015b)
;
_computing_molecular_graphics
;
OLEX2 (Dolomanov <i>et al.</i>,  2009)
;
_computing_publication_material
;
publCIF (Westrip, 2010)
;
loop_
    _atom_site_type_symbol
    _atom_site_label
    _atom_site_fract_x
    _atom_site_fract_y
    _atom_site_fract_z
    _atom_site_U_iso_or_equiv
    _atom_site_adp_type
    _atom_site_calc_flag
    _atom_site_occupancy
    _atom_site_disorder_assembly
    _atom_site_disorder_group
    Cu Cu1 0.500000 0.35086(18) 0.500000 0.0341(3) Uani d 1 . .
    Cu Cu2 0.38177(2) 0.38447(12) 0.55789(5) 0.0340(2) Uani d 1 . .
    Cl Cl1 0.53295(4) 0.3416(2) 0.34229(9) 0.0344(3) Uani d 1 . .
    Cl Cl2 0.500000 0.7439(3) 0.500000 0.0357(4) Uani d 1 . .
    Cl Cl3 0.42531(4) 0.3022(2) 0.41328(9) 0.0410(3) Uani d 1 . .
    Cl Cl4 0.35486(5) 0.0787(2) 0.57104(14) 0.0533(4) Uani d 1 . .
    Cl Cl5 0.33305(6) 0.5117(3) 0.67187(13) 0.0575(4) Uani d 1 . .
    O O1W 0.39453(13) 0.6613(6) 0.5191(3) 0.0421(9) Uani d 1 . .
    H H1WA 0.423490 0.673977 0.510036 0.063 Uiso d 1 . .
    H H1WB 0.380251 0.686336 0.458677 0.063 Uiso d 1 . .
    Cl Cl6 0.000000 0.6707(3) 0.000000 0.0388(4) Uani d 1 . .
    F F1 0.38299(10) 0.6658(6) -0.0497(2) 0.0469(9) Uani d 1 . .
    O O1 0.10162(12) 0.6630(8) 0.0830(3) 0.0528(12) Uani d 1 . .
    H H1 0.075099 0.663550 0.052107 0.079 Uiso calc 1 . .
    O O2 0.12245(12) 0.6620(8) -0.0827(3) 0.0487(10) Uani d 1 . .
    O O3 0.20818(12) 0.6512(8) -0.1154(3) 0.0449(10) Uani d 1 . .
    H H3 0.179639 0.649827 -0.130435 0.067 Uiso calc 1 . .
    O O4 0.33240(11) 0.6878(7) 0.2944(3) 0.0440(11) Uani d 1 . .
    N N1 0.23920(13) 0.6454(7) 0.2074(3) 0.0331(9) Uani d 1 . .
    N N2 0.40597(12) 0.7098(7) 0.1604(3) 0.0315(10) Uani d 1 . .
    N N3 0.50208(13) 0.7622(7) 0.2403(3) 0.0277(8) Uani d 1 . .
    H H3A 0.5021(16) 0.686(8) 0.290(4) 0.021(13) Uiso d 1 . .
    C C1 0.19449(16) 0.6429(9) 0.1670(4) 0.0356(12) Uani d 1 . .
    H H1A 0.170882 0.636910 0.212822 0.043 Uiso calc 1 . .
    C C2 0.18220(16) 0.6491(9) 0.0587(4) 0.0349(11) Uani d 1 . .
    C C3 0.21748(16) 0.6492(9) -0.0101(4) 0.0321(11) Uani d 1 . .
    C C4 0.30286(17) 0.6466(9) -0.0342(4) 0.0346(11) Uani d 1 . .
    H H4 0.297169 0.635905 -0.107555 0.042 Uiso calc 1 . .
    C C5 0.34713(16) 0.6590(9) 0.0117(4) 0.0333(11) Uani d 1 . .
    C C6 0.35981(16) 0.6802(8) 0.1243(4) 0.0295(10) Uani d 1 . .
    C C7 0.32186(16) 0.6774(8) 0.1874(4) 0.0310(11) Uani d 1 . .
    C C8 0.27564(16) 0.6579(8) 0.1421(4) 0.0303(10) Uani d 1 . .
    C C9 0.26541(16) 0.6501(8) 0.0300(4) 0.0300(10) Uani d 1 . .
    C C10 0.13251(17) 0.6568(9) 0.0137(4) 0.0386(12) Uani d 1 . .
    C C11 0.25185(17) 0.6273(10) 0.3248(4) 0.0389(13) Uani d 1 . .
    H H11 0.225705 0.677275 0.361990 0.047 Uiso calc 1 . .
    C C12 0.29370(16) 0.7558(11) 0.3505(4) 0.0444(15) Uani d 1 . .
    H H12A 0.285978 0.889830 0.329984 0.053 Uiso calc 1 . .
    H H12B 0.302612 0.753430 0.426351 0.053 Uiso calc 1 . .
    C C13 0.2597(2) 0.4147(12) 0.3537(5) 0.0571(18) Uani d 1 . .
    H H13A 0.232286 0.340147 0.329661 0.086 Uiso calc 1 . .
    H H13B 0.265588 0.402621 0.429443 0.086 Uiso calc 1 . .
    H H13C 0.286299 0.365943 0.320569 0.086 Uiso calc 1 . .
    C C14 0.41798(15) 0.8238(9) 0.2581(4) 0.0331(11) Uani d 1 . .
    H H14A 0.418628 0.738332 0.319502 0.040 Uiso calc 1 . .
    H H14B 0.394469 0.924412 0.265085 0.040 Uiso calc 1 . .
    C C15 0.46582(15) 0.9176(8) 0.2524(4) 0.0297(10) Uani d 1 . .
    H H15A 0.464720 1.006792 0.192457 0.036 Uiso calc 1 . .
    H H15B 0.474226 0.992360 0.316596 0.036 Uiso calc 1 . .
    C C16 0.48900(16) 0.6479(9) 0.1409(4) 0.0337(12) Uani d 1 . .
    H H16A 0.512102 0.545775 0.133594 0.040 Uiso calc 1 . .
    H H16B 0.488915 0.734107 0.079898 0.040 Uiso calc 1 . .
    C C17 0.44080(16) 0.5565(9) 0.1442(4) 0.0352(11) Uani d 1 . .
    H H17A 0.432042 0.488268 0.078018 0.042 Uiso calc 1 . .
    H H17B 0.441524 0.461910 0.201588 0.042 Uiso calc 1 . .
    C C18 0.55014(16) 0.8450(10) 0.2418(4) 0.0415(13) Uani d 1 . .
    H H18A 0.572518 0.740180 0.240626 0.062 Uiso calc 1 . .
    H H18B 0.556929 0.921360 0.305146 0.062 Uiso calc 1 . .
    H H18C 0.552073 0.926993 0.180675 0.062 Uiso calc 1 . .
loop_
    _atom_site_aniso_label
    _atom_site_aniso_U_11
    _atom_site_aniso_U_22
    _atom_site_aniso_U_33
    _atom_site_aniso_U_12
    _atom_site_aniso_U_13
    _atom_site_aniso_U_23
    Cu1 0.0265(5) 0.0428(7) 0.0343(5) 0.000 0.0093(4) 0.000
    Cu2 0.0270(3) 0.0348(5) 0.0414(4) 0.0016(3) 0.0104(3) -0.0030(3)
    Cl1 0.0302(5) 0.0385(8) 0.0355(5) -0.0010(5) 0.0084(4) -0.0042(5)
    Cl2 0.0363(8) 0.0391(10) 0.0325(7) 0.000 0.0070(6) 0.000
    Cl3 0.0309(6) 0.0535(9) 0.0395(6) -0.0015(6) 0.0085(4) -0.0123(6)
    Cl4 0.0400(7) 0.0355(8) 0.0886(11) -0.0020(6) 0.0279(7) -0.0080(7)
    Cl5 0.0624(9) 0.0449(9) 0.0715(9) 0.0008(8) 0.0401(8) -0.0073(8)
    O1W 0.0398(19) 0.040(2) 0.048(2) 0.0040(19) 0.0110(16) 0.0048(19)
    Cl6 0.0224(7) 0.0507(12) 0.0428(9) 0.000 -0.0003(6) 0.000
    F1 0.0310(15) 0.077(3) 0.0341(14) -0.0056(17) 0.0111(12) -0.0051(16)
    O1 0.0233(17) 0.077(4) 0.057(2) -0.004(2) -0.0012(16) 0.011(2)
    O2 0.0305(18) 0.060(3) 0.053(2) 0.001(2) -0.0100(16) -0.002(2)
    O3 0.0355(18) 0.060(3) 0.0369(18) -0.002(2) -0.0067(15) 0.0006(19)
    O4 0.0203(15) 0.082(3) 0.0300(16) -0.0046(19) 0.0054(12) -0.0035(19)
    N1 0.0248(19) 0.040(3) 0.035(2) -0.0012(19) 0.0050(16) -0.002(2)
    N2 0.0210(18) 0.039(3) 0.034(2) -0.0016(18) 0.0037(15) -0.0100(19)
    N3 0.0231(18) 0.034(2) 0.0259(18) -0.0039(17) 0.0044(14) 0.0013(18)
    C1 0.021(2) 0.040(3) 0.046(3) -0.001(2) 0.0055(19) -0.001(3)
    C2 0.026(2) 0.028(3) 0.050(3) -0.002(2) 0.000(2) -0.002(2)
    C3 0.029(2) 0.028(3) 0.038(2) -0.001(2) -0.0012(19) 0.000(2)
    C4 0.035(3) 0.036(3) 0.032(2) -0.002(2) 0.0031(19) -0.004(2)
    C5 0.030(2) 0.038(3) 0.034(2) -0.001(2) 0.0122(19) 0.001(2)
    C6 0.026(2) 0.026(3) 0.038(2) -0.003(2) 0.0066(18) -0.002(2)
    C7 0.027(2) 0.035(3) 0.033(2) -0.001(2) 0.0071(18) -0.002(2)
    C8 0.025(2) 0.031(3) 0.035(2) -0.004(2) 0.0060(18) -0.003(2)
    C9 0.026(2) 0.025(3) 0.038(2) -0.002(2) 0.0009(18) -0.002(2)
    C10 0.030(2) 0.032(3) 0.052(3) -0.002(2) -0.004(2) 0.002(3)
    C11 0.024(2) 0.058(4) 0.036(3) -0.001(2) 0.0081(19) 0.000(3)
    C12 0.032(2) 0.067(4) 0.035(3) -0.004(3) 0.008(2) -0.010(3)
    C13 0.050(3) 0.073(5) 0.048(3) -0.006(4) 0.006(3) 0.011(3)
    C14 0.026(2) 0.042(3) 0.032(2) 0.000(2) 0.0042(17) -0.009(2)
    C15 0.029(2) 0.027(3) 0.033(2) -0.001(2) 0.0018(17) 0.000(2)
    C16 0.026(2) 0.049(3) 0.027(2) -0.001(2) 0.0057(17) -0.009(2)
    C17 0.028(2) 0.037(3) 0.041(3) -0.001(2) 0.0037(19) -0.008(2)
    C18 0.025(2) 0.052(4) 0.047(3) -0.007(3) 0.0035(19) 0.002(3)
_geom_special_details
;
 All esds (except the esd in the dihedral angle between two l.s. planes)
 are estimated using the full covariance matrix.  The cell esds are taken
 into account individually in the estimation of esds in distances, angles
 and torsion angles; correlations between esds in cell parameters are only
 used when they are defined by crystal symmetry.  An approximate (isotropic)
 treatment of cell esds is used for estimating esds involving l.s. planes.
;
loop_
    _geom_bond_atom_site_label_1
    _geom_bond_atom_site_label_2
    _geom_bond_site_symmetry_2
    _geom_bond_distance
    _geom_bond_publ_flag
    Cu1 Cl1 2_656 2.2830(10) ?
    Cu1 Cl1 . 2.2830(10) ?
    Cu1 Cl2 . 2.681(2) ?
    Cu1 Cl3 2_656 2.3313(12) ?
    Cu1 Cl3 . 2.3313(12) ?
    Cu2 Cl1 2_656 2.6547(13) ?
    Cu2 Cl3 . 2.3714(12) ?
    Cu2 Cl4 . 2.2340(17) ?
    Cu2 Cl5 . 2.2664(13) ?
    Cu2 O1W . 1.992(4) ?
    O1W H1WA . 0.8501 ?
    O1W H1WB . 0.8501 ?
    F1 C5 . 1.342(5) ?
    O1 H1 . 0.8200 ?
    O1 C10 . 1.300(7) ?
    O2 C10 . 1.227(6) ?
    O3 H3 . 0.8200 ?
    O3 C3 . 1.334(6) ?
    O4 C7 . 1.360(6) ?
    O4 C12 . 1.444(6) ?
    N1 C1 . 1.331(6) ?
    N1 C8 . 1.390(6) ?
    N1 C11 . 1.500(6) ?
    N2 C6 . 1.370(6) ?
    N2 C14 . 1.473(6) ?
    N2 C17 . 1.470(7) ?
    N3 H3A . 0.82(5) ?
    N3 C15 . 1.500(6) ?
    N3 C16 . 1.496(6) ?
    N3 C18 . 1.483(6) ?
    C1 H1A . 0.9300 ?
    C1 C2 . 1.382(7) ?
    C2 C3 . 1.390(7) ?
    C2 C10 . 1.481(7) ?
    C3 C9 . 1.416(6) ?
    C4 H4 . 0.9300 ?
    C4 C5 . 1.345(7) ?
    C4 C9 . 1.401(7) ?
    C5 C6 . 1.444(7) ?
    C6 C7 . 1.404(6) ?
    C7 C8 . 1.397(6) ?
    C8 C9 . 1.421(6) ?
    C11 H11 . 0.9800 ?
    C11 C12 . 1.494(8) ?
    C11 C13 . 1.507(10) ?
    C12 H12A . 0.9700 ?
    C12 H12B . 0.9700 ?
    C13 H13A . 0.9600 ?
    C13 H13B . 0.9600 ?
    C13 H13C . 0.9600 ?
    C14 H14A . 0.9700 ?
    C14 H14B . 0.9700 ?
    C14 C15 . 1.517(6) ?
    C15 H15A . 0.9700 ?
    C15 H15B . 0.9700 ?
    C16 H16A . 0.9700 ?
    C16 H16B . 0.9700 ?
    C16 C17 . 1.515(7) ?
    C17 H17A . 0.9700 ?
    C17 H17B . 0.9700 ?
    C18 H18A . 0.9600 ?
    C18 H18B . 0.9600 ?
    C18 H18C . 0.9600 ?
loop_
    _geom_angle_atom_site_label_1
    _geom_angle_atom_site_label_2
    _geom_angle_atom_site_label_3
    _geom_angle_site_symmetry_1
    _geom_angle_site_symmetry_3
    _geom_angle
    _geom_angle_publ_flag
    Cl1 Cu1 Cl1 2_656 . 176.85(9) ?
    Cl1 Cu1 Cl2 . . 91.58(4) ?
    Cl1 Cu1 Cl2 2_656 . 91.58(4) ?
    Cl1 Cu1 Cl3 2_656 . 88.50(4) ?
    Cl1 Cu1 Cl3 2_656 2_656 91.05(4) ?
    Cl1 Cu1 Cl3 . 2_656 88.50(4) ?
    Cl1 Cu1 Cl3 . . 91.05(4) ?
    Cl3 Cu1 Cl2 2_656 . 98.19(5) ?
    Cl3 Cu1 Cl2 . . 98.19(5) ?
    Cl3 Cu1 Cl3 2_656 . 163.62(10) ?
    Cl3 Cu2 Cl1 . 2_656 79.46(4) ?
    Cl4 Cu2 Cl1 . 2_656 99.72(6) ?
    Cl4 Cu2 Cl3 . . 92.57(6) ?
    Cl4 Cu2 Cl5 . . 94.27(6) ?
    Cl5 Cu2 Cl1 . 2_656 109.28(6) ?
    Cl5 Cu2 Cl3 . . 167.76(7) ?
    O1W Cu2 Cl1 . 2_656 92.32(12) ?
    O1W Cu2 Cl3 . . 85.06(11) ?
    O1W Cu2 Cl4 . . 167.10(13) ?
    O1W Cu2 Cl5 . . 86.02(11) ?
    Cu1 Cl1 Cu2 . 2_656 90.90(4) ?
    Cu1 Cl3 Cu2 . . 97.23(5) ?
    Cu2 O1W H1WA . . 109.4 ?
    Cu2 O1W H1WB . . 109.2 ?
    H1WA O1W H1WB . . 104.5 ?
    C10 O1 H1 . . 109.5 ?
    C3 O3 H3 . . 109.5 ?
    C7 O4 C12 . . 113.3(4) ?
    C1 N1 C8 . . 121.1(4) ?
    C1 N1 C11 . . 120.9(4) ?
    C8 N1 C11 . . 117.9(4) ?
    C6 N2 C14 . . 120.0(4) ?
    C6 N2 C17 . . 119.5(4) ?
    C17 N2 C14 . . 112.5(4) ?
    C15 N3 H3A . . 109(3) ?
    C16 N3 H3A . . 107(4) ?
    C16 N3 C15 . . 109.4(4) ?
    C18 N3 H3A . . 107(3) ?
    C18 N3 C15 . . 112.1(4) ?
    C18 N3 C16 . . 111.6(4) ?
    N1 C1 H1A . . 119.1 ?
    N1 C1 C2 . . 121.8(4) ?
    C2 C1 H1A . . 119.1 ?
    C1 C2 C3 . . 119.1(4) ?
    C1 C2 C10 . . 121.9(5) ?
    C3 C2 C10 . . 119.0(5) ?
    O3 C3 C2 . . 122.4(4) ?
    O3 C3 C9 . . 117.1(4) ?
    C2 C3 C9 . . 120.6(5) ?
    C5 C4 H4 . . 120.4 ?
    C5 C4 C9 . . 119.1(4) ?
    C9 C4 H4 . . 120.4 ?
    F1 C5 C4 . . 119.3(4) ?
    F1 C5 C6 . . 115.6(4) ?
    C4 C5 C6 . . 124.9(4) ?
    N2 C6 C5 . . 119.3(4) ?
    N2 C6 C7 . . 125.7(4) ?
    C7 C6 C5 . . 115.0(4) ?
    O4 C7 C6 . . 116.9(4) ?
    O4 C7 C8 . . 121.9(4) ?
    C8 C7 C6 . . 121.2(4) ?
    N1 C8 C7 . . 119.6(4) ?
    N1 C8 C9 . . 119.6(4) ?
    C7 C8 C9 . . 120.9(4) ?
    C3 C9 C8 . . 117.4(4) ?
    C4 C9 C3 . . 123.9(5) ?
    C4 C9 C8 . . 118.7(4) ?
    O1 C10 C2 . . 115.4(5) ?
    O2 C10 O1 . . 123.9(5) ?
    O2 C10 C2 . . 120.7(5) ?
    N1 C11 H11 . . 108.7 ?
    N1 C11 C13 . . 109.7(5) ?
    C12 C11 N1 . . 106.4(4) ?
    C12 C11 H11 . . 108.7 ?
    C12 C11 C13 . . 114.4(5) ?
    C13 C11 H11 . . 108.7 ?
    O4 C12 C11 . . 109.8(5) ?
    O4 C12 H12A . . 109.7 ?
    O4 C12 H12B . . 109.7 ?
    C11 C12 H12A . . 109.7 ?
    C11 C12 H12B . . 109.7 ?
    H12A C12 H12B . . 108.2 ?
    C11 C13 H13A . . 109.5 ?
    C11 C13 H13B . . 109.5 ?
    C11 C13 H13C . . 109.5 ?
    H13A C13 H13B . . 109.5 ?
    H13A C13 H13C . . 109.5 ?
    H13B C13 H13C . . 109.5 ?
    N2 C14 H14A . . 109.9 ?
    N2 C14 H14B . . 109.9 ?
    N2 C14 C15 . . 108.9(3) ?
    H14A C14 H14B . . 108.3 ?
    C15 C14 H14A . . 109.9 ?
    C15 C14 H14B . . 109.9 ?
    N3 C15 C14 . . 109.9(4) ?
    N3 C15 H15A . . 109.7 ?
    N3 C15 H15B . . 109.7 ?
    C14 C15 H15A . . 109.7 ?
    C14 C15 H15B . . 109.7 ?
    H15A C15 H15B . . 108.2 ?
    N3 C16 H16A . . 109.6 ?
    N3 C16 H16B . . 109.6 ?
    N3 C16 C17 . . 110.4(3) ?
    H16A C16 H16B . . 108.1 ?
    C17 C16 H16A . . 109.6 ?
    C17 C16 H16B . . 109.6 ?
    N2 C17 C16 . . 109.8(5) ?
    N2 C17 H17A . . 109.7 ?
    N2 C17 H17B . . 109.7 ?
    C16 C17 H17A . . 109.7 ?
    C16 C17 H17B . . 109.7 ?
    H17A C17 H17B . . 108.2 ?
    N3 C18 H18A . . 109.5 ?
    N3 C18 H18B . . 109.5 ?
    N3 C18 H18C . . 109.5 ?
    H18A C18 H18B . . 109.5 ?
    H18A C18 H18C . . 109.5 ?
    H18B C18 H18C . . 109.5 ?
loop_
    _geom_torsion_atom_site_label_1
    _geom_torsion_atom_site_label_2
    _geom_torsion_atom_site_label_3
    _geom_torsion_atom_site_label_4
    _geom_torsion_site_symmetry_1
    _geom_torsion_site_symmetry_2
    _geom_torsion_site_symmetry_3
    _geom_torsion_site_symmetry_4
    _geom_torsion
    _geom_torsion_publ_flag
    F1 C5 C6 N2 . . . . 1.6(8) ?
    F1 C5 C6 C7 . . . . 178.6(5) ?
    O3 C3 C9 C4 . . . . -2.1(9) ?
    O3 C3 C9 C8 . . . . 176.9(5) ?
    O4 C7 C8 N1 . . . . -1.1(9) ?
    O4 C7 C8 C9 . . . . 179.1(5) ?
    N1 C1 C2 C3 . . . . 2.8(10) ?
    N1 C1 C2 C10 . . . . -176.8(6) ?
    N1 C8 C9 C3 . . . . 6.1(8) ?
    N1 C8 C9 C4 . . . . -174.8(5) ?
    N1 C11 C12 O4 . . . . -61.6(6) ?
    N2 C6 C7 O4 . . . . -6.2(9) ?
    N2 C6 C7 C8 . . . . 176.0(5) ?
    N2 C14 C15 N3 . . . . -58.9(5) ?
    N3 C16 C17 N2 . . . . 56.6(6) ?
    C1 N1 C8 C7 . . . . 174.4(5) ?
    C1 N1 C8 C9 . . . . -5.8(9) ?
    C1 N1 C11 C12 . . . . -144.0(6) ?
    C1 N1 C11 C13 . . . . 91.7(6) ?
    C1 C2 C3 O3 . . . . 178.7(5) ?
    C1 C2 C3 C9 . . . . -2.2(9) ?
    C1 C2 C10 O1 . . . . 1.9(9) ?
    C1 C2 C10 O2 . . . . -179.9(6) ?
    C2 C3 C9 C4 . . . . 178.8(6) ?
    C2 C3 C9 C8 . . . . -2.2(8) ?
    C3 C2 C10 O1 . . . . -177.7(6) ?
    C3 C2 C10 O2 . . . . 0.5(9) ?
    C4 C5 C6 N2 . . . . -173.9(6) ?
    C4 C5 C6 C7 . . . . 3.1(9) ?
    C5 C4 C9 C3 . . . . 176.3(5) ?
    C5 C4 C9 C8 . . . . -2.8(9) ?
    C5 C6 C7 O4 . . . . 177.0(5) ?
    C5 C6 C7 C8 . . . . -0.8(8) ?
    C6 N2 C14 C15 . . . . -152.7(5) ?
    C6 N2 C17 C16 . . . . 153.7(4) ?
    C6 C7 C8 N1 . . . . 176.6(5) ?
    C6 C7 C8 C9 . . . . -3.2(9) ?
    C7 O4 C12 C11 . . . . 56.3(7) ?
    C7 C8 C9 C3 . . . . -174.1(5) ?
    C7 C8 C9 C4 . . . . 5.0(8) ?
    C8 N1 C1 C2 . . . . 1.2(9) ?
    C8 N1 C11 C12 . . . . 38.1(7) ?
    C8 N1 C11 C13 . . . . -86.1(6) ?
    C9 C4 C5 F1 . . . . -176.6(5) ?
    C9 C4 C5 C6 . . . . -1.4(9) ?
    C10 C2 C3 O3 . . . . -1.7(9) ?
    C10 C2 C3 C9 . . . . 177.4(5) ?
    C11 N1 C1 C2 . . . . -176.6(5) ?
    C11 N1 C8 C7 . . . . -7.8(8) ?
    C11 N1 C8 C9 . . . . 172.0(5) ?
    C12 O4 C7 C6 . . . . 158.5(5) ?
    C12 O4 C7 C8 . . . . -23.7(8) ?
    C13 C11 C12 O4 . . . . 59.6(6) ?
    C14 N2 C6 C5 . . . . 149.8(5) ?
    C14 N2 C6 C7 . . . . -26.8(9) ?
    C14 N2 C17 C16 . . . . -57.5(5) ?
    C15 N3 C16 C17 . . . . -58.2(6) ?
    C16 N3 C15 C14 . . . . 59.5(5) ?
    C17 N2 C6 C5 . . . . -63.6(7) ?
    C17 N2 C6 C7 . . . . 119.7(6) ?
    C17 N2 C14 C15 . . . . 58.6(6) ?
    C18 N3 C15 C14 . . . . -176.1(4) ?
    C18 N3 C16 C17 . . . . 177.1(5) ?
loop_
    _geom_hbond_atom_site_label_D
    _geom_hbond_atom_site_label_H
    _geom_hbond_atom_site_label_A
    _geom_hbond_site_symmetry_A
    _geom_hbond_distance_DH
    _geom_hbond_distance_HA
    _geom_hbond_distance_DA
    _geom_hbond_angle_DHA
    _geom_hbond_publ_flag
    O1W H1WA Cl2 . 0.85 2.25 3.097(4) 172.2 yes
    O1W H1WB O4 . 0.85 2.38 3.214(5) 167.3 yes
    O1 H1 Cl6 . 0.82 2.19 2.995(4) 169.1 yes
    O3 H3 O2 . 0.82 1.79 2.522(5) 146.9 yes
    N3 H3A Cl1 . 0.82(5) 2.57(5) 3.234(5) 139(4) yes
    N3 H3A Cl2 . 0.82(5) 2.69(5) 3.292(4) 132(5) yes
    C17 H17A O2 4_545 0.97 2.72 3.294(7) 118.5 yes
_shelx_space_group_comment
;
The symmetry employed for this shelxl refinement is uniquely defined
by the following loop, which should always be used as a source of
symmetry information in preference to the above space-group names.
They are only intended as comments.
;
_shelx_estimated_absorpt_T_min     0.270
_shelx_estimated_absorpt_T_max     0.396
_iucr_refine_instructions_details
;
TITL exp_507-n4+cucl2_autored_a.res in C2
    i.res
    created by SHELXL-2019/3 at 17:12:26 on 01-Sep-2025
REM Old TITL exp_507-N4+CuCl2_autored in C2/m
REM SHELXT solution in C2: R1 0.107, Rweak 0.031, Alpha 0.002
REM <I/s> 0.000 for 0 systematic absences, Orientation as input
REM Flack x = 0.066 ( 0.013 ) from 1061 Parsons' quotients
REM Formula found by SHELXT: C36 N12 O4 F2 Cu3 Cl10
CELL 1.54184 28.567 6.8201 12.6444 90 95.278 90
ZERR 2 0.0004 0.0001 0.0002 0 0.001 0
LATT -7
SYMM -X,+Y,-Z
SFAC C H Cl Cu F N O
UNIT 72 96 20 6 4 12 20
EQIV $1 0.5-X,-0.5+Y,-Z
L.S. 6 0 0
PLAN  10
SIZE 0.25 0.2 0.16
TEMP 17.85
CONF
HTAB O1W Cl2
HTAB O1W O4
HTAB O1 Cl6
HTAB O3 O2
HTAB N3 Cl1
HTAB N3 Cl2
HTAB C17 O2_$1
list 4
MORE -1
BOND $H
fmap 2 53
acta
REM <olex2.extras>
REM <HklSrc "%.\\I.hkl">
REM </olex2.extras>
WGHT    0.045200
EXTI    0.000316
FVAR       0.29725
CU1   4    0.500000    0.350864    0.500000    10.50000    0.02651    0.04281 =
         0.03431    0.00000    0.00926    0.00000
CU2   4    0.381769    0.384473    0.557887    11.00000    0.02698    0.03485 =
         0.04143   -0.00303    0.01037    0.00157
CL1   3    0.532950    0.341650    0.342291    11.00000    0.03018    0.03852 =
         0.03553   -0.00418    0.00839   -0.00100
CL2   3    0.500000    0.743921    0.500000    10.50000    0.03633    0.03914 =
         0.03249    0.00000    0.00705    0.00000
CL3   3    0.425308    0.302168    0.413284    11.00000    0.03090    0.05354 =
         0.03953   -0.01230    0.00851   -0.00151
CL4   3    0.354863    0.078702    0.571039    11.00000    0.03997    0.03553 =
         0.08856   -0.00801    0.02786   -0.00204
CL5   3    0.333050    0.511725    0.671871    11.00000    0.06236    0.04486 =
         0.07155   -0.00727    0.04013    0.00078
O1W   7    0.394529    0.661257    0.519136    11.00000    0.03982    0.04026 =
         0.04752    0.00482    0.01102    0.00404
AFIX   7
H1WA  2    0.423490    0.673977    0.510036    11.00000   -1.50000
H1WB  2    0.380251    0.686336    0.458677    11.00000   -1.50000
AFIX   0
CL6   3    0.000000    0.670677    0.000000    10.50000    0.02238    0.05066 =
         0.04284    0.00000   -0.00031    0.00000
F1    5    0.382989    0.665835   -0.049744    11.00000    0.03099    0.07715 =
         0.03411   -0.00506    0.01106   -0.00560
O1    7    0.101621    0.662996    0.083030    11.00000    0.02331    0.07698 =
         0.05727    0.01097   -0.00124   -0.00431
AFIX 147
H1    2    0.075099    0.663550    0.052107    11.00000   -1.50000
AFIX   0
O2    7    0.122452    0.661974   -0.082720    11.00000    0.03046    0.05980 =
         0.05340   -0.00229   -0.00998    0.00147
O3    7    0.208180    0.651195   -0.115430    11.00000    0.03554    0.06030 =
         0.03695    0.00057   -0.00670   -0.00157
AFIX 147
H3    2    0.179639    0.649827   -0.130435    11.00000   -1.50000
AFIX   0
O4    7    0.332399    0.687776    0.294392    11.00000    0.02028    0.08231 =
         0.03000   -0.00349    0.00536   -0.00457
N1    6    0.239200    0.645362    0.207386    11.00000    0.02477    0.04036 =
         0.03455   -0.00154    0.00503   -0.00121
N2    6    0.405973    0.709800    0.160360    11.00000    0.02097    0.03917 =
         0.03449   -0.00999    0.00374   -0.00157
N3    6    0.502084    0.762167    0.240302    11.00000    0.02311    0.03442 =
         0.02594    0.00134    0.00441   -0.00385
H3A   2    0.502110    0.686003    0.290187    11.00000    0.02141
C1    1    0.194491    0.642923    0.166955    11.00000    0.02101    0.03994 =
         0.04629   -0.00115    0.00545   -0.00078
AFIX  43
H1A   2    0.170882    0.636910    0.212822    11.00000   -1.20000
AFIX   0
C2    1    0.182200    0.649082    0.058699    11.00000    0.02582    0.02838 =
         0.04976   -0.00247    0.00024   -0.00156
C3    1    0.217482    0.649241   -0.010067    11.00000    0.02930    0.02802 =
         0.03820   -0.00022   -0.00123   -0.00075
C4    1    0.302861    0.646634   -0.034176    11.00000    0.03546    0.03634 =
         0.03211   -0.00382    0.00306   -0.00247
AFIX  43
H4    2    0.297169    0.635905   -0.107555    11.00000   -1.20000
AFIX   0
C5    1    0.347129    0.658999    0.011715    11.00000    0.02979    0.03789 =
         0.03380    0.00144    0.01215   -0.00099
C6    1    0.359808    0.680154    0.124325    11.00000    0.02565    0.02589 =
         0.03773   -0.00163    0.00655   -0.00260
C7    1    0.321858    0.677412    0.187422    11.00000    0.02669    0.03458 =
         0.03257   -0.00198    0.00708   -0.00074
C8    1    0.275643    0.657904    0.142064    11.00000    0.02537    0.03106 =
         0.03508   -0.00267    0.00605   -0.00401
C9    1    0.265412    0.650129    0.030040    11.00000    0.02611    0.02537 =
         0.03813   -0.00211    0.00087   -0.00216
C10   1    0.132512    0.656819    0.013721    11.00000    0.03011    0.03245 =
         0.05183    0.00193   -0.00373   -0.00157
C11   1    0.251855    0.627254    0.324782    11.00000    0.02373    0.05767 =
         0.03621    0.00031    0.00812   -0.00112
AFIX  13
H11   2    0.225705    0.677275    0.361990    11.00000   -1.20000
AFIX   0
C12   1    0.293699    0.755789    0.350463    11.00000    0.03159    0.06704 =
         0.03550   -0.00991    0.00782   -0.00435
AFIX  23
H12A  2    0.285978    0.889830    0.329984    11.00000   -1.20000
H12B  2    0.302612    0.753430    0.426351    11.00000   -1.20000
AFIX   0
C13   1    0.259721    0.414706    0.353741    11.00000    0.05041    0.07295 =
         0.04820    0.01139    0.00561   -0.00641
AFIX 137
H13A  2    0.232286    0.340147    0.329661    11.00000   -1.50000
H13B  2    0.265588    0.402621    0.429443    11.00000   -1.50000
H13C  2    0.286299    0.365943    0.320569    11.00000   -1.50000
AFIX   0
C14   1    0.417979    0.823785    0.258061    11.00000    0.02571    0.04203 =
         0.03194   -0.00884    0.00425    0.00037
AFIX  23
H14A  2    0.418628    0.738332    0.319502    11.00000   -1.20000
H14B  2    0.394469    0.924412    0.265085    11.00000   -1.20000
AFIX   0
C15   1    0.465824    0.917596    0.252387    11.00000    0.02860    0.02731 =
         0.03308    0.00015    0.00176   -0.00051
AFIX  23
H15A  2    0.464720    1.006792    0.192457    11.00000   -1.20000
H15B  2    0.474226    0.992360    0.316596    11.00000   -1.20000
AFIX   0
C16   1    0.489002    0.647940    0.140948    11.00000    0.02554    0.04895 =
         0.02731   -0.00937    0.00565   -0.00052
AFIX  23
H16A  2    0.512102    0.545775    0.133594    11.00000   -1.20000
H16B  2    0.488915    0.734107    0.079898    11.00000   -1.20000
AFIX   0
C17   1    0.440801    0.556534    0.144188    11.00000    0.02774    0.03667 =
         0.04121   -0.00815    0.00372   -0.00128
AFIX  23
H17A  2    0.432042    0.488268    0.078018    11.00000   -1.20000
H17B  2    0.441524    0.461910    0.201588    11.00000   -1.20000
AFIX   0
C18   1    0.550137    0.844974    0.241821    11.00000    0.02519    0.05231 =
         0.04696    0.00179    0.00348   -0.00740
AFIX 137
H18A  2    0.572518    0.740180    0.240626    11.00000   -1.50000
H18B  2    0.556929    0.921360    0.305146    11.00000   -1.50000
H18C  2    0.552073    0.926993    0.180675    11.00000   -1.50000
AFIX   0
HKLF 4
REM  exp_507-n4+cucl2_autored_a.res in C2
REM wR2 = 0.0897, GooF = S = 1.018, Restrained GooF = 1.018 for all data
REM R1 = 0.0359 for 3542 Fo > 4sig(Fo) and 0.0380 for all 3765 data
REM 314 parameters refined using 1 restraints
END
WGHT      0.0452      0.0000
REM Highest difference peak  0.361,  deepest hole -0.456,  1-sigma level  0.069
Q1    1   0.4189  0.3000  0.5083  11.00000  0.05    0.36
Q2    1   0.3794  0.2235  0.5619  11.00000  0.05    0.35
Q3    1   0.4826  0.3476  0.5741  11.00000  0.05    0.33
Q4    1   0.5620  0.1454  0.4250  11.00000  0.05    0.31
Q5    1   0.4378  0.3608  0.5288  11.00000  0.05    0.29
Q6    1   0.4603  0.4609  0.4993  11.00000  0.05    0.28
Q7    1   0.5825  0.3743  0.3015  11.00000  0.05    0.28
Q8    1   0.4457  0.5704  0.4920  11.00000  0.05    0.26
Q9    1   0.3724  0.3882  0.6460  11.00000  0.05    0.26
Q10   1   0.3170  0.5798  0.5326  11.00000  0.05    0.26
  REM The information below was added by Olex2.
  REM
  REM R1 = 0.0359 for 3542 Fo > 4sig(Fo) and 0.0380 for all 6918 data
  REM 314 parameters refined using n/a restraints
  REM Highest difference peak 0.36, deepest hole -0.46
  REM Mean Shift 0, Max Shift 0.000.
  REM +++ Tabular Listing of Refinement Information +++
  REM R1_all = 0.0380
  REM R1_gt = 0.0359
  REM wR_ref = 0.0897
  REM GOOF = 1.018
  REM Shift_max = 0.000
  REM Shift_mean = 0
  REM Reflections_all = 6918
  REM Reflections_gt = 3542
  REM Parameters = 314
  REM Hole = -0.46
  REM Peak = 0.36
  REM Flack = 0.037(14)
;
