# Supplementary material for: Synthesis and crystal structure of bis­(levofloxacindiium) di­aqua­tetra-μ-chlorido-penta­chlorido­tricopper(II) chloride
Source: IUCrdata. 2025 Oct 24;10(Pt 10):x250901. doi: 10.1107/S2414314625009010 (PMC12598885; doi:10.1107/S2414314625009010)
Supplement: Supplementary file 2 [file x-10-x250901-Isup2.hkl]

#
# h,k,l, Fc-squared, Fo-squared, sigma(Fo-squared), status flag
#
data_I
_shelx_title ' exp_507-n4+cucl2_autored_a.res in C2'
_shelx_refln_list_code          4
_shelx_F_calc_maximum      357.27
_exptl_crystal_F_000      1322.00
_reflns_d_resolution_high  0.8131

loop_
 _space_group_symop_operation_xyz
 'x, y, z'
 '-x, y, -z'
 'x+1/2, y+1/2, z'
 '-x+1/2, y+1/2, -z'

_cell_length_a    28.5670
_cell_length_b     6.8201
_cell_length_c    12.6444
_cell_angle_alpha  90.000
_cell_angle_beta   95.278
_cell_angle_gamma  90.000

_shelx_F_squared_multiplier     1.000

loop_
 _refln_index_h
 _refln_index_k
 _refln_index_l
 _refln_F_squared_calc
 _refln_F_squared_meas
 _refln_F_squared_sigma
 _refln_observed_status
   3  -5   0       3388.73       3403.21       203.69 o
   5  -5   0       3513.87       3637.39       211.87 o
   7  -5   0        746.04        886.58        94.43 o
   0  -4   0      29999.07      30026.31      1090.21 o
   2  -4   0       5705.96       6004.25       576.82 o
   4  -4   0        793.42        738.22        75.64 o
   6  -4   0        789.37        747.72        77.00 o
   8  -4   0      12888.77      13044.91       528.38 o
  12  -4   0       7857.85       7664.98       371.34 o
  14  -4   0       4121.33       3930.49       232.59 o
  16  -4   0       1556.06       1275.48       171.74 o
  22  -4   0        160.95        196.27        48.44 o
  24  -4   0          5.62         16.86        28.07 o
  26  -4   0       1472.58       1586.30       120.42 o
  28  -4   0        417.50        487.26        58.87 o
  30  -4   0        376.89        383.23        44.04 o
   1  -3   0      19975.11      18775.72       652.68 o
   3  -3   0       7469.38       8006.97       327.87 o
   5  -3   0       1827.35       1756.18       109.05 o
   7  -3   0      13847.03      13653.05       517.82 o
   9  -3   0      14651.89      14687.29       407.69 o
  11  -3   0         99.62         79.46        26.71 o
  13  -3   0        235.59        239.52        49.13 o
  15  -3   0       1281.31       1347.00        81.84 o
  17  -3   0        974.97        956.21        70.10 o
  19  -3   0       1392.03       1389.36        88.46 o
  23  -3   0        522.17        464.03        52.40 o
  25  -3   0       1317.23       1423.53        96.22 o
  27  -3   0       2761.35       3175.52       196.58 o
  29  -3   0         57.71         19.58        25.69 o
  31  -3   0         88.52        125.98        30.90 o
   0  -2   0      71434.17      73914.95      1770.53 o
   2  -2   0      60928.07      60879.68      1465.36 o
   4  -2   0       6745.26       6600.06       186.82 o
   6  -2   0       3800.94       3946.09       126.52 o
   8  -2   0       2074.86       2257.52        71.59 o
  10  -2   0      19724.78      21584.82       547.61 o
  12  -2   0       3504.03       4049.18       201.45 o
  14  -2   0       4403.75       4546.16       328.87 o
  16  -2   0       1983.20       2126.61       119.39 o
  18  -2   0        127.53        121.76        18.69 o
  20  -2   0       4160.41       4185.44       169.82 o
  22  -2   0       1645.64       1584.21       137.76 o
  24  -2   0       4647.17       4836.27       193.01 o
  26  -2   0       4658.06       5163.16       282.23 o
  28  -2   0        979.95       1110.47       110.19 o
  30  -2   0        612.38        665.29        77.67 o
  32  -2   0        330.71        324.78        47.55 o
   1  -1   0      15718.23      15594.39       382.14 o
   3  -1   0        451.73        440.04        18.78 o
   5  -1   0       2458.83       2224.32        71.33 o
   7  -1   0       1375.29       1192.18        33.99 o
   9  -1   0       3231.39       3038.85       111.18 o
  11  -1   0       5108.03       5327.75       315.43 o
  13  -1   0       1901.41       2022.11       101.66 o
  15  -1   0       4063.80       3963.74       119.29 o
  17  -1   0      10956.07      11168.73       317.56 o
  19  -1   0       2421.18       2508.00        93.04 o
  21  -1   0       6792.97       6919.08       192.01 o
  23  -1   0         23.51         43.50        18.27 o
  25  -1   0       4228.54       4399.31       297.19 o
  27  -1   0       2417.80       2589.13       131.87 o
  29  -1   0        418.19        539.88        77.77 o
  31  -1   0        202.33        189.71        47.20 o
  33  -1   0        572.44        582.32        66.01 o
   2   0   0       3649.97       3710.05        76.16 o
   4   0   0        920.96       1001.96        27.87 o
   6   0   0       8299.31       8662.03       155.84 o
   8   0   0      37507.19      35776.39       712.01 o
  10   0   0      10887.36       9845.18       186.54 o
  12   0   0       1778.69       1867.80        75.60 o
  14   0   0        676.67        634.15        59.00 o
  16   0   0       8443.52       8269.47       348.59 o
  18   0   0       7279.90       7330.71       243.01 o
  20   0   0        131.76        142.46        24.08 o
  22   0   0         22.29         27.25        16.01 o
  24   0   0       6526.51       5989.21       206.21 o
  26   0   0       7537.61       8558.43       422.97 o
  30   0   0        786.93        690.94        90.59 o
  32   0   0        485.33        542.18        72.34 o
  34   0   0       2560.61       2927.83       158.21 o
   3   1   0        365.85        363.26        21.41 o
   5   1   0       2629.50       2293.76        78.04 o
   7   1   0       1441.10       1272.95        41.06 o
   9   1   0       3428.74       3228.24       100.91 o
  11   1   0       5314.23       5498.75       225.34 o
  13   1   0       1510.39       1487.23       101.54 o
  15   1   0       4513.48       4289.96       200.44 o
  17   1   0      10364.17      10550.56       326.85 o
  19   1   0       2217.11       2426.30       101.85 o
  21   1   0       6558.50       6492.39       206.52 o
  23   1   0         47.87         66.54        25.56 o
  25   1   0       4261.40       4467.47       268.44 o
  27   1   0       2487.53       2867.80       146.14 o
  29   1   0        367.50        337.09        48.03 o
  31   1   0        176.77        172.42        33.59 o
  33   1   0        590.04        610.48        48.06 o
   4   2   0       7508.81       6966.35       286.72 o
   6   2   0       4120.46       4364.20       202.47 o
   8   2   0       2188.55       2420.12       142.23 o
  10   2   0      18946.57      19468.90       786.41 o
  12   2   0       3730.93       4070.12       220.21 o
  16   2   0       2146.53       2025.76       158.57 o
  18   2   0        126.26         78.52        28.61 o
  20   2   0       4391.27       4382.98       208.18 o
  22   2   0       1827.77       1726.59       228.69 o
  24   2   0       4724.63       4965.16       306.53 o
  26   2   0       5027.20       5061.42       307.49 o
  28   2   0        989.25        926.00       116.53 o
  30   2   0        549.45        613.75        85.71 o
  32   2   0        357.69        360.90        57.62 o
   5   3   0       1834.67       1713.12       129.56 o
   7   3   0      12096.78      12635.71       548.76 o
   9   3   0      14551.54      15006.78       616.18 o
  11   3   0         45.89         47.20        29.88 o
  15   3   0       1439.42       1383.07       138.43 o
  17   3   0        745.30        739.39       106.21 o
  19   3   0       1232.66       1132.61       134.89 o
  21   3   0       1041.74       1028.39       131.82 o
  23   3   0        482.05        550.31        98.49 o
  25   3   0       1408.11       1468.24       110.72 o
  27   3   0       2660.99       3062.68       157.79 o
  29   3   0         64.99         45.10        21.18 o
   4   4   0        937.66       1010.89       113.82 o
   6   4   0        789.79        678.53        97.95 o
   8   4   0      12901.67      12453.06       582.26 o
  10   4   0       3948.81       3798.00       183.09 o
  12   4   0       8152.85       9669.91       471.28 o
  14   4   0       4121.56       5009.61       321.43 o
  16   4   0       1268.98       1318.24       109.40 o
  18   4   0       1571.02       1728.22       129.80 o
  20   4   0         51.26         55.52        32.20 o
  22   4   0        185.42        157.11        62.25 o
  24   4   0          7.73         10.07        33.73 o
  26   4   0       1524.26       1490.74       151.12 o
  28   4   0        408.53        354.35        66.91 o
  30   4   0        344.13        274.42        47.32 o
   1   5   0       7032.30       6813.11       172.76 o
   3   5   0       3403.39       3437.21       146.11 o
   5   5   0       3359.89       3386.82       146.84 o
   7   5   0        756.94        758.57        67.55 o
   9   5   0       8542.34       9140.50       281.40 o
  11   5   0       1126.46       1247.48       163.20 o
  13   5   0       2595.37       2929.51       250.78 o
  15   5   0       1046.07       1069.63       107.97 o
  17   5   0       3214.25       3586.59       310.12 o
  19   5   0        415.28        426.89       121.02 o
  21   5   0         98.95        131.95        36.48 o
  23   5   0       1197.99       1210.89       106.01 o
  25   5   0       1820.30       2023.80       162.28 o
  27   5   0        279.89        290.59        50.94 o
   0   6   0       6057.09       6072.37       306.54 o
   2   6   0        850.68        804.83        89.03 o
   4   6   0       1293.65       1296.62        92.43 o
   6   6   0        809.79        801.52        81.54 o
   8   6   0       1465.02       1662.39       126.33 o
  10   6   0        190.09        222.31        74.59 o
  12   6   0        489.91        441.18        98.38 o
  14   6   0        773.17        855.22       127.38 o
  16   6   0         92.11         99.26        54.89 o
  18   6   0        934.70       1074.08        90.47 o
  20   6   0        383.63        365.44        48.91 o
  22   6   0         61.09         53.17        19.74 o
  24   6   0        338.01        303.97        48.23 o
   1   7   0        751.45        762.41        66.68 o
   3   7   0       3050.87       3267.31       144.67 o
   5   7   0       1446.37       1698.09       135.97 o
   7   7   0       1994.86       2175.83       138.31 o
   9   7   0         51.65         20.03        45.73 o
  11   7   0        466.80        521.34        95.66 o
  13   7   0        252.52        301.22        49.66 o
  15   7   0        457.76        497.82        55.71 o
  17   7   0        146.93        190.05        47.88 o
  19   7   0         57.77         65.65        26.82 o
   0   8   0        842.46        854.69        96.94 o
   2   8   0        734.22        767.54        93.76 o
   4   8   0        160.74        184.96        49.13 o
   6   8   0        176.11        255.70        52.30 o
   8   8   0        302.64        465.96        65.32 o
  10   8   0        486.79        496.62        60.24 o
  -9  -5   1       3710.44       3508.99       217.78 o
  -7  -5   1       1006.50        976.98       101.24 o
  -5  -5   1       1429.61       1308.00       121.32 o
  -3  -5   1       3458.31       3293.78       203.25 o
  -1  -5   1        157.22        160.95        41.99 o
   5  -5   1       2199.36       2071.43       149.25 o
 -30  -4   1        256.58        260.25        36.68 o
 -28  -4   1       1674.59       1836.62       119.31 o
 -26  -4   1       1673.59       1599.64       120.66 o
 -24  -4   1        709.83        710.72        82.99 o
 -22  -4   1       1500.11       1474.18       123.70 o
 -16  -4   1        382.78        296.03        57.51 o
 -10  -4   1       2336.91       2232.39       147.58 o
  -8  -4   1       7654.19       7968.02       352.29 o
  -6  -4   1       1007.49        801.06        80.64 o
  -4  -4   1       7384.71       7665.54       341.28 o
  -2  -4   1        980.08       1040.94        88.91 o
   0  -4   1      19707.19      18412.68       702.65 o
   2  -4   1       6966.22       6603.45       216.70 o
   4  -4   1       1018.37       1010.71        90.27 o
   6  -4   1       3587.13       3548.71       199.34 o
  10  -4   1       1869.84       2070.12       150.71 o
  12  -4   1        798.56        748.59        93.87 o
  14  -4   1       9844.44       9634.65       604.19 o
  16  -4   1        279.90        284.81        43.14 o
  24  -4   1        525.81        695.47        83.78 o
  26  -4   1        246.22        249.82        48.45 o
  28  -4   1        284.71        254.81        43.13 o
  30  -4   1        466.39        495.81        48.80 o
 -31  -3   1       1262.49       1335.28        97.54 o
 -29  -3   1       1150.47       1177.13       101.71 o
 -27  -3   1       1975.64       1993.17       146.17 o
 -25  -3   1       5348.63       5384.91       205.11 o
 -23  -3   1       3292.43       3493.30       152.22 o
 -21  -3   1        158.08        151.69        31.46 o
 -19  -3   1       1862.65       1625.97       122.48 o
 -17  -3   1       1479.84       1324.58        68.79 o
 -15  -3   1       4867.88       4711.29       271.28 o
 -13  -3   1       1451.62       1643.31        85.98 o
 -11  -3   1       3937.44       4001.66       146.54 o
  -9  -3   1       5287.02       5268.12       140.14 o
  -7  -3   1      12430.59      12095.41       273.86 o
  -5  -3   1       1708.31       1641.39        73.77 o
  -3  -3   1       4161.41       4019.36       190.94 o
  -1  -3   1      51223.68      49730.46      1219.31 o
   1  -3   1      13567.88      12581.30       477.96 o
   3  -3   1       8016.41       7970.46       333.57 o
   5  -3   1        203.42        259.22        38.60 o
   7  -3   1       6372.24       6633.31       298.71 o
  11  -3   1      14411.10      16626.67       653.84 o
  13  -3   1       4159.93       4622.28       336.51 o
  15  -3   1       2911.63       2737.84       162.99 o
  17  -3   1       4981.07       5222.74       164.10 o
  19  -3   1       1132.95       1110.38       108.42 o
  21  -3   1        449.21        556.19        83.55 o
  25  -3   1        116.78        142.84        46.63 o
  27  -3   1       1961.16       2144.45       151.39 o
  29  -3   1        990.15       1045.32        92.19 o
  31  -3   1         78.20        101.19        27.28 o
 -32  -2   1       1087.47       1109.78        89.82 o
 -30  -2   1       1124.51       1201.45       105.10 o
 -28  -2   1        277.01        355.55        62.82 o
 -26  -2   1       4534.46       4687.66       214.47 o
 -24  -2   1       2541.43       2819.57       227.14 o
 -22  -2   1       1542.00       1444.27        90.99 o
 -20  -2   1       4236.17       4321.03       245.77 o
 -18  -2   1       3916.25       3628.01       213.08 o
 -16  -2   1      17156.96      15080.30       641.94 o
 -14  -2   1       5541.69       5956.40       271.59 o
 -12  -2   1       5823.96       6265.99       196.71 o
 -10  -2   1       6256.26       6560.92       233.96 o
  -8  -2   1       6222.03       6256.54       156.10 o
  -6  -2   1       6070.58       6228.60       144.96 o
  -4  -2   1         31.74         45.97        16.35 o
  -2  -2   1      39118.62      39150.21      1207.56 o
   0  -2   1     127640.02     129680.47      3096.69 o
   2  -2   1       3890.49       3714.07       160.46 o
   4  -2   1      28034.46      27820.74       926.91 o
   6  -2   1        496.23        447.63        29.70 o
  10  -2   1      39320.20      39666.18      1474.54 o
  12  -2   1       2959.38       3399.44       184.91 o
  14  -2   1        482.04        396.30        48.40 o
  16  -2   1       3260.11       3426.46       372.94 o
  18  -2   1       3390.16       3108.80       186.77 o
  20  -2   1        725.72        694.44        50.47 o
  22  -2   1       1657.04       1596.64        98.23 o
  26  -2   1       4109.82       4626.53       260.14 o
  28  -2   1        362.44        391.91        64.53 o
  30  -2   1         33.32         43.69        27.50 o
  32  -2   1        457.94        465.43        52.31 o
 -33  -1   1        216.46        213.94        43.35 o
 -31  -1   1        504.62        515.46        71.10 o
 -29  -1   1        559.20        603.29        72.00 o
 -27  -1   1       2568.92       2866.74       247.38 o
 -25  -1   1       5125.49       5133.51       200.85 o
 -23  -1   1       9723.56       9751.26       289.87 o
 -21  -1   1        584.39        528.78        33.73 o
 -19  -1   1        443.70        408.45        34.68 o
 -17  -1   1      16258.20      15356.47       539.73 o
 -15  -1   1        107.82         96.58        16.37 o
 -13  -1   1       9005.16       9577.80       220.57 o
 -11  -1   1       7166.15       7699.95       161.85 o
  -9  -1   1      14046.30      15225.32       270.65 o
  -7  -1   1       1170.50       1370.23        34.85 o
  -5  -1   1       6889.42       7594.64       124.00 o
  -3  -1   1       2798.20       2626.19        39.83 o
  -1  -1   1      22176.87      21209.40       361.43 o
   1  -1   1      63066.94      62053.55      1905.22 o
   3  -1   1       3307.15       3264.13       191.89 o
   7  -1   1       7258.10       7157.66       395.94 o
   9  -1   1      11887.41      11464.67       213.23 o
  11  -1   1      19562.43      20938.38       656.07 o
  13  -1   1       8135.45       9343.48       247.10 o
  15  -1   1         64.03         34.22        11.42 o
  17  -1   1       2338.10       2314.99       100.27 o
  19  -1   1       6541.12       6567.00       155.96 o
  21  -1   1       7181.62       7411.34       256.61 o
  23  -1   1       1547.87       1490.27       200.11 o
  25  -1   1       3203.63       3505.40       155.56 o
  27  -1   1        639.21        689.85        94.31 o
  31  -1   1        436.31        412.88        64.42 o
  33  -1   1        345.52        296.83        44.72 o
 -34   0   1        395.78        436.78        55.13 o
 -32   0   1          6.84        -30.78        36.78 o
 -30   0   1         76.61         94.39        43.35 o
 -28   0   1       1619.60       1767.35       149.42 o
 -24   0   1       5660.61       5379.62       195.67 o
 -22   0   1       2628.73       2579.30       138.16 o
 -20   0   1        118.64        130.92        20.20 o
 -18   0   1       1201.93       1039.90        85.46 o
 -16   0   1       8808.47       9018.88       275.67 o
 -14   0   1       1489.63       1727.68        81.01 o
 -12   0   1        278.20        313.21        29.32 o
 -10   0   1       7539.74       8593.50       270.91 o
  -8   0   1       1222.65       1799.26       119.88 o
  -6   0   1       5499.77       6733.58       173.04 o
  -4   0   1        360.06        406.18        18.18 o
  -2   0   1      20201.49      20701.79       288.93 o
   0   0   1       4958.13       5323.07       194.03 o
   2   0   1      23361.83      24449.18       590.19 o
   4   0   1       4151.18       4231.62       115.90 o
   6   0   1       1190.80       1055.20        33.95 o
   8   0   1      31975.72      30021.31       521.40 o
  10   0   1        801.48        771.80        33.46 o
  12   0   1       9359.03       9479.90       261.74 o
  14   0   1        597.39        770.41        40.76 o
  16   0   1       1178.68       1379.91       100.93 o
  18   0   1         12.72         18.45        23.77 o
  20   0   1        462.42        471.66        42.98 o
  22   0   1        546.47        555.13        48.56 o
  24   0   1        161.83        182.50        63.84 o
  26   0   1       2589.93       2971.51       213.55 o
  28   0   1       2329.43       2733.69       199.92 o
  30   0   1        154.14        156.88        46.29 o
  32   0   1         53.70         28.91        18.93 o
  34   0   1        382.58        392.97        49.36 o
 -33   1   1        187.32        200.13        42.22 o
 -31   1   1        529.85        457.62        71.33 o
 -29   1   1        656.12        633.92        62.41 o
 -27   1   1       2539.81       2675.85       139.52 o
 -25   1   1       5013.73       5278.05       268.95 o
 -23   1   1       9599.83       9592.02       266.28 o
 -21   1   1        722.36        700.70        78.35 o
 -19   1   1        441.31        325.51        53.99 o
 -17   1   1      15269.35      14468.44       451.88 o
 -15   1   1         77.38         48.71        31.63 o
 -13   1   1       8731.02       9094.86       274.04 o
 -11   1   1       8270.06       8988.78       243.54 o
  -7   1   1       1708.29       1863.73        61.11 o
  -5   1   1       6515.65       7040.71       159.89 o
  -3   1   1       3371.08       2994.63        46.27 o
  -1   1   1      23946.78      21055.24       505.27 o
   1   1   1      59756.61      62014.47      1915.44 o
   3   1   1       2879.28       3327.25       148.50 o
   5   1   1      10075.86      10876.33       416.14 o
   7   1   1       6685.37       6907.14       705.87 o
   9   1   1      12196.06      11020.39       562.93 o
  11   1   1      19883.13      20554.25       749.81 o
  13   1   1       7734.09       8589.66       255.97 o
  15   1   1        129.34         93.15        28.07 o
  19   1   1       6360.27       6498.57       222.36 o
  21   1   1       7535.26       8026.13       318.14 o
  23   1   1       1682.81       1585.52        85.90 o
  25   1   1       2795.59       2932.86       216.41 o
  27   1   1        665.77        766.62        74.42 o
  29   1   1        817.00        734.88        99.53 o
  31   1   1        441.43        433.27        48.23 o
  33   1   1        298.54        292.39        32.92 o
 -30   2   1       1036.95       1046.56       109.97 o
 -28   2   1        216.30        206.35        56.82 o
 -26   2   1       4654.33       4713.74       291.65 o
 -24   2   1       2225.16       2895.07       218.60 o
 -22   2   1       1579.71       1525.05       252.17 o
 -20   2   1       4235.68       4426.14       359.30 o
 -18   2   1       3927.72       3791.20       255.80 o
 -16   2   1      17198.63      16116.30       681.80 o
 -14   2   1       5923.87       5853.81       299.06 o
 -12   2   1       6140.62       6058.67       294.67 o
 -10   2   1       6095.58       5934.12       283.20 o
  -8   2   1       6341.21       6140.02       192.11 o
  -6   2   1       5558.72       5425.55       255.48 o
   4   2   1      26464.44      27143.42       997.38 o
   6   2   1        403.03        515.52        59.44 o
   8   2   1      25384.42      30594.92      1122.83 o
  10   2   1      40197.52      44121.64      1507.40 o
  20   2   1        590.12        725.50       105.29 o
  22   2   1       1752.38       1681.98       118.76 o
  24   2   1       4154.65       4417.38       285.44 o
  26   2   1       4302.30       4274.75       281.95 o
  28   2   1        335.09        295.68        69.51 o
  30   2   1         27.63         52.97        34.07 o
  32   2   1        458.49        399.31        59.33 o
 -27   3   1       1952.67       1844.68       118.02 o
 -25   3   1       5767.27       5930.30       463.66 o
 -23   3   1       3200.49       3225.12       175.21 o
 -19   3   1       1756.11       1722.10       169.38 o
 -17   3   1       1573.93       1504.91       150.56 o
 -15   3   1       5195.57       5373.24       298.88 o
  -9   3   1       4826.26       4670.22       261.03 o
  -7   3   1      11837.04      12170.00       506.47 o
   3   3   1       8035.63       8755.37       383.27 o
   5   3   1        311.29        391.36        61.70 o
   7   3   1       6657.03       7545.22       352.70 o
   9   3   1      23691.70      24409.47       953.18 o
  11   3   1      14590.39      15818.63       682.39 o
  13   3   1       3974.52       4761.80       282.11 o
  15   3   1       2668.00       2917.01       210.19 o
  17   3   1       4873.05       5060.71       306.49 o
  19   3   1        868.41        752.68       114.37 o
  21   3   1        531.17        443.79        90.34 o
  23   3   1        136.42        153.03        55.35 o
  25   3   1        148.51         71.76        44.94 o
  27   3   1       1948.33       1860.58       184.36 o
  29   3   1        942.61        811.91        85.45 o
  31   3   1         69.22         35.31        23.88 o
 -30   4   1        249.72        212.48        42.34 o
 -28   4   1       1800.88       1512.13       138.70 o
 -26   4   1       1668.16       1541.85       152.72 o
 -24   4   1        760.30        825.67       120.59 o
 -22   4   1       1517.08       1431.60       165.39 o
 -20   4   1        699.75        840.12       130.77 o
 -18   4   1        175.55        204.53        72.55 o
 -16   4   1        484.77        612.58       109.93 o
 -14   4   1       1540.28       1723.95       181.25 o
 -12   4   1       2678.43       2572.64       218.34 o
 -10   4   1       2316.12       2340.04       193.03 o
  -8   4   1       7191.48       7392.80       391.42 o
  -6   4   1       1035.83        919.54       107.48 o
   4   4   1       1111.72       1098.22       126.40 o
   6   4   1       3513.31       3999.83       261.95 o
   8   4   1       9002.72       9077.78       539.08 o
  10   4   1       1693.31       1596.52        83.64 o
  12   4   1        960.91        996.67       129.78 o
  16   4   1        271.51        291.71        67.69 o
  18   4   1       1669.64       1715.96       172.08 o
  20   4   1        564.42        501.54        93.40 o
  22   4   1        330.84        297.66        54.62 o
  24   4   1        627.44        568.82       102.01 o
  26   4   1        299.96        318.66        72.45 o
  28   4   1        296.75        292.63        60.00 o
  30   4   1        464.47        403.64        56.27 o
 -27   5   1        277.23        199.35        44.60 o
 -25   5   1       2267.03       2000.38       162.44 o
 -23   5   1        253.68        406.49        83.54 o
 -21   5   1        154.26        148.50        57.50 o
 -19   5   1        116.90        200.22        75.04 o
 -17   5   1       1068.41       1078.40       102.96 o
 -15   5   1         78.07         71.20        33.42 o
 -13   5   1       3342.34       3452.79       314.28 o
 -11   5   1       1354.43       1505.01       121.50 o
  -9   5   1       3673.77       3749.95       210.57 o
  -7   5   1        782.61        900.11        92.46 o
  -5   5   1       1637.91       1748.80        97.93 o
  -3   5   1       3359.85       3375.26       142.65 o
  -1   5   1        126.38        135.78        27.17 o
   1   5   1       3624.03       3527.02       146.10 o
   3   5   1       1064.56        906.64        54.01 o
   5   5   1       1934.00       1958.49       119.06 o
   7   5   1       1616.60       1655.88        73.89 o
   9   5   1       2779.85       2824.32       112.79 o
  11   5   1        186.57         90.19        32.52 o
  13   5   1       5306.35       6149.14       405.97 o
  15   5   1        278.50        266.48        60.50 o
  17   5   1       1645.44       1847.63       209.01 o
  19   5   1        137.75        238.21        65.82 o
  21   5   1       1019.49       1148.32        99.91 o
  23   5   1         34.24         41.41        23.48 o
  25   5   1        768.31        843.06        70.35 o
  27   5   1        269.12        181.47        40.41 o
 -24   6   1        886.53        652.08        68.87 o
 -22   6   1        272.21        278.25        56.26 o
 -20   6   1        250.69        341.06        69.28 o
 -18   6   1        419.75        441.36        57.66 o
 -16   6   1        267.45        272.88        48.27 o
 -14   6   1        968.59        831.77       119.13 o
 -12   6   1        637.96        772.95       119.11 o
 -10   6   1        114.24        116.35        58.29 o
  -8   6   1       4419.43       4503.71       217.13 o
  -6   6   1       2654.20       2881.46       207.82 o
  -4   6   1        511.89        529.55        59.85 o
  -2   6   1       1546.66       1438.18       115.43 o
   0   6   1       5090.84       4916.69       187.01 o
   2   6   1        880.06        893.14        75.21 o
   4   6   1        834.62        807.21        62.08 o
   6   6   1        622.25        559.30        64.23 o
   8   6   1       2061.69       2398.62       196.82 o
  10   6   1        867.75        791.17       132.82 o
  12   6   1       1763.98       2035.33       208.69 o
  14   6   1        736.52        587.99       112.55 o
  16   6   1       1793.69       1887.03       185.81 o
  18   6   1        852.38        925.61       118.67 o
  20   6   1        367.52        329.77        67.24 o
  22   6   1        626.41        581.79       118.50 o
 -19   7   1         77.05         71.08        25.69 o
 -17   7   1        211.13        221.41        47.88 o
 -15   7   1         23.00         21.74        18.47 o
 -13   7   1        299.70        332.92        72.22 o
 -11   7   1         37.00         10.99        24.62 o
  -9   7   1        367.21        421.61        86.88 o
  -7   7   1        935.54       1075.29        95.87 o
  -5   7   1        434.53        432.52        51.48 o
  -3   7   1       2081.91       2388.98       118.29 o
  -1   7   1        382.62        384.83        50.08 o
   1   7   1       1898.14       1998.01       107.17 o
   3   7   1        553.95        587.34        59.82 o
   5   7   1        973.76       1004.55        92.92 o
   7   7   1       1371.70       1447.06       157.22 o
   9   7   1        386.05        346.75        81.05 o
  11   7   1         64.84         63.23        30.86 o
  13   7   1        696.45        691.84        71.12 o
  15   7   1        206.28        193.64        36.94 o
  17   7   1        217.30        253.78        45.11 o
  -8   8   1        385.21        407.81        42.60 o
  -6   8   1        151.11        184.15        31.94 o
  -4   8   1         75.14         94.28        26.49 o
  -2   8   1         65.73         76.57        27.79 o
   0   8   1       1117.16       1276.47       116.44 o
   2   8   1        806.79        863.51        96.15 o
   4   8   1        724.01        708.21        86.52 o
   6   8   1       1389.32       1702.29       132.11 o
   8   8   1       1030.12       1139.92       101.16 o
 -24  -6   2        810.83        759.98        58.56 o
  -9  -5   2       2052.86       1946.08       152.75 o
  -7  -5   2       3365.98       3323.25       205.49 o
  -5  -5   2        194.84        148.39        40.86 o
  -3  -5   2       2131.92       2149.09       154.35 o
  -1  -5   2       1768.97       1681.94       133.01 o
   1  -5   2        647.82        627.14        79.14 o
   3  -5   2       2971.48       2827.30       180.96 o
 -30  -4   2        140.70        123.83        27.28 o
 -28  -4   2       1093.08       1230.84        94.12 o
 -26  -4   2        796.54        789.13        58.37 o
 -24  -4   2       1086.90       1009.97        98.42 o
 -22  -4   2        392.84        365.76        63.96 o
 -20  -4   2        459.62        389.21        66.11 o
 -18  -4   2       2014.20       1818.97       148.32 o
 -16  -4   2        235.53        188.81        45.62 o
 -10  -4   2       2787.49       2533.46       164.06 o
  -8  -4   2      12603.10      12027.65       492.85 o
  -6  -4   2       2515.66       2544.58       157.81 o
  -4  -4   2      10280.20       9871.67       417.84 o
  -2  -4   2       1380.92       1309.36       103.32 o
   0  -4   2      10734.15      10160.72       437.28 o
   2  -4   2        794.10        717.71        74.29 o
  10  -4   2      13125.62      13114.32       563.94 o
  12  -4   2       1427.86       1562.50        77.63 o
  14  -4   2        632.98        553.54        47.99 o
  16  -4   2       2605.73       2369.14       136.07 o
  24  -4   2        303.78        272.24        53.20 o
  26  -4   2        383.05        377.77        55.47 o
  28  -4   2        322.42        346.75        47.55 o
 -31  -3   2         69.55         54.78        25.58 o
 -29  -3   2       1218.10       1437.36       113.72 o
 -27  -3   2        541.32        459.80        99.63 o
 -25  -3   2       6596.97       6890.00       237.40 o
 -23  -3   2       4135.30       4350.29       296.33 o
 -21  -3   2        480.33        444.87        49.03 o
 -19  -3   2       3848.87       3718.69       206.62 o
 -17  -3   2       3177.17       2864.16       128.10 o
 -15  -3   2       1098.61        967.68        71.81 o
 -13  -3   2         47.12         62.22        19.06 o
 -11  -3   2       5812.07       5902.50       181.51 o
  -9  -3   2        778.13        838.59        54.14 o
  -7  -3   2      13762.46      13618.20       375.42 o
  -5  -3   2       3837.89       3825.36       133.45 o
  -3  -3   2      10807.87       9906.78       529.13 o
  -1  -3   2       4194.69       3900.95       140.28 o
   1  -3   2      13802.02      12637.32       341.39 o
   3  -3   2       3596.39       3587.96       169.48 o
  11  -3   2       6877.67       6455.02       316.24 o
  13  -3   2       3283.33       3359.13       201.45 o
  15  -3   2        578.99        596.13        47.21 o
  17  -3   2       2036.61       2062.56       179.63 o
  19  -3   2        459.00        461.60        44.70 o
  21  -3   2        274.17        270.99        64.41 o
  23  -3   2        101.11         74.36        39.27 o
  27  -3   2        462.31        487.94        70.53 o
  29  -3   2        377.31        380.03        54.23 o
  31  -3   2        443.33        467.14        49.93 o
 -32  -2   2        204.64        233.86        44.03 o
 -30  -2   2       1316.77       1429.50       116.44 o
 -28  -2   2        410.44        372.11        63.73 o
 -26  -2   2        577.63        735.16        64.94 o
 -24  -2   2       6610.40       6991.14       322.20 o
 -22  -2   2        111.82        126.45        29.71 o
 -20  -2   2       2261.58       2263.34       113.71 o
 -18  -2   2       3625.25       3414.58       141.79 o
 -14  -2   2       1593.15       1380.33        76.35 o
 -12  -2   2       3813.24       4144.67       139.71 o
 -10  -2   2       2685.91       2925.54        99.59 o
  -8  -2   2       1505.84       1602.10        53.10 o
  -6  -2   2        862.96        784.16        29.92 o
  -4  -2   2        311.04        331.80        32.49 o
  -2  -2   2      13616.43      13881.53       516.18 o
   0  -2   2      10838.60      10853.63       285.57 o
   2  -2   2       2246.15       2053.49       100.64 o
   8  -2   2       2343.05       2512.14       141.77 o
  10  -2   2      16770.39      16814.52       458.02 o
  12  -2   2      24848.31      26794.76      1016.75 o
  14  -2   2       3114.68       3388.64       291.27 o
  16  -2   2        323.81        304.72        41.06 o
  18  -2   2       1963.01       2015.97        88.51 o
  20  -2   2       1168.22       1204.04        82.44 o
  22  -2   2       2262.64       2287.50       172.71 o
  24  -2   2       1138.01       1212.02       122.09 o
  26  -2   2        320.12        378.12        48.39 o
  28  -2   2        230.81        195.71        46.98 o
  30  -2   2        684.70        714.70        75.30 o
 -33  -1   2        632.67        684.82        70.66 o
 -31  -1   2        580.09        533.85        49.66 o
 -29  -1   2         48.98         73.04        27.25 o
 -27  -1   2        320.10        391.64        48.66 o
 -25  -1   2       2370.13       2452.62       102.66 o
 -23  -1   2      18154.00      17079.01       535.25 o
 -21  -1   2        313.21        326.56        27.03 o
 -19  -1   2       2851.92       2695.98        75.20 o
 -17  -1   2      14787.55      14051.77       427.86 o
 -15  -1   2      19187.11      19297.56       423.47 o
 -13  -1   2      20975.61      22780.37       430.58 o
 -11  -1   2       4731.41       5002.18       117.15 o
  -9  -1   2      14743.91      16068.63       261.34 o
  -7  -1   2       6371.95       7447.58       111.02 o
  -5  -1   2       5237.04       4960.49        71.28 o
  -3  -1   2        308.47        311.60        42.15 o
  -1  -1   2      23553.76      24666.10       489.01 o
   1  -1   2      39660.40      38129.83      1085.67 o
   3  -1   2      15166.97      16217.52       559.80 o
   5  -1   2       6368.19       6788.23       190.91 o
   7  -1   2       5340.99       6222.20       180.66 o
   9  -1   2      21452.88      20038.09       712.66 o
  11  -1   2      27332.98      26883.01       478.29 o
  13  -1   2         22.96         28.54        11.21 o
  15  -1   2       1101.98       1168.50        55.65 o
  17  -1   2        670.89        680.57        44.84 o
  19  -1   2       2430.20       2422.37       155.39 o
  21  -1   2        387.23        396.68        47.59 o
  23  -1   2        609.68        619.41        60.88 o
  25  -1   2       2125.88       2206.50       176.09 o
  27  -1   2       1077.01       1342.34       130.58 o
  29  -1   2        955.23       1052.71       111.32 o
  31  -1   2        626.50        641.76        76.54 o
  33  -1   2        101.03        119.41        28.64 o
 -34   0   2        406.38        432.82        55.25 o
 -32   0   2       1577.71       1959.80       139.13 o
 -30   0   2         24.25         30.67        33.16 o
 -28   0   2        934.32       1117.90       116.75 o
 -26   0   2       8285.27       8377.42       404.04 o
 -24   0   2        139.63        169.42        37.76 o
 -22   0   2       1130.05       1010.70        57.29 o
 -20   0   2        186.16        191.30        18.66 o
 -18   0   2       9131.91       8507.39       231.71 o
 -16   0   2      22791.71      22591.15       501.40 o
 -14   0   2      12939.86      12908.68       315.45 o
 -12   0   2       2152.06       2137.54        76.76 o
 -10   0   2        593.89        521.15        33.89 o
  -8   0   2       9541.39      10077.38       159.96 o
  -6   0   2       8491.91       9690.53       137.37 o
  -4   0   2      15307.95      14693.24       210.95 o
  -2   0   2      10806.39      12178.69       254.96 o
   0   0   2      31128.16      32775.32       805.57 o
   2   0   2      38043.85      40353.97      1285.55 o
   4   0   2      26017.07      25861.64       635.97 o
   6   0   2        993.36        992.34        44.84 o
   8   0   2     120013.12     117257.82      2290.98 o
  10   0   2      80454.28      80676.59      1530.04 o
  12   0   2       1760.49       2117.79       143.44 o
  14   0   2       8327.88       8475.58       461.20 o
  16   0   2       6297.23       5441.32       366.22 o
  18   0   2       2547.87       2463.64       238.86 o
  20   0   2       1766.21       2177.45       239.63 o
  22   0   2        453.38        524.33        47.82 o
  24   0   2        434.81        467.65        81.51 o
  26   0   2       3253.13       4058.70       258.76 o
  28   0   2       1324.69       1622.31       149.40 o
  30   0   2        660.07        595.22        84.13 o
  32   0   2          7.44         24.51        21.56 o
  34   0   2       1070.48       1009.16        75.22 o
 -33   1   2        669.23        642.26        70.32 o
 -31   1   2        583.34        651.24        79.82 o
 -29   1   2         43.05         31.46        37.12 o
 -27   1   2        380.84        388.40        70.19 o
 -25   1   2       2738.57       2737.00       188.97 o
 -23   1   2      16666.43      14139.45       396.12 o
 -21   1   2        313.53        324.34        32.60 o
 -19   1   2       2690.34       2473.46        85.39 o
 -17   1   2      14601.79      13607.19       338.23 o
 -15   1   2      18354.60      18233.24       424.70 o
 -13   1   2      22186.41      23851.23       506.04 o
 -11   1   2       4957.42       5270.24       141.23 o
  -9   1   2      13740.39      15290.18       400.58 o
  -7   1   2       6850.12       7771.71       134.56 o
  -5   1   2       5697.79       5164.97        77.16 o
  -3   1   2        326.14        274.30        19.65 o
  -1   1   2      24798.59      24491.82       603.57 o
   1   1   2      40631.88      38629.11       964.94 o
   3   1   2      14634.61      14757.88       574.28 o
   5   1   2       6536.39       7043.71       291.57 o
  11   1   2      26589.27      25311.51       945.80 o
  13   1   2          1.14         14.60        13.58 o
  15   1   2       1073.48       1029.81        91.86 o
  17   1   2        677.37        675.57        75.52 o
  19   1   2       2100.63       2039.35       141.43 o
  21   1   2        389.76        352.70        45.70 o
  23   1   2        564.92        589.85        51.76 o
  25   1   2       2100.94       2445.22       187.76 o
  27   1   2       1096.26       1167.16       126.84 o
  29   1   2       1058.69       1205.90        87.44 o
  31   1   2        628.41        680.11        57.40 o
  33   1   2         98.39         90.42        19.81 o
 -30   2   2       1406.53       1430.83       126.99 o
 -28   2   2        381.47        290.93        65.32 o
 -26   2   2        562.14        474.26        86.72 o
 -24   2   2       7309.33       6893.44       378.47 o
 -22   2   2        138.53        160.15        39.37 o
 -20   2   2       2350.23       2363.21       138.88 o
 -18   2   2       3803.33       3601.60       170.39 o
 -16   2   2      23078.37      21973.27       888.23 o
   0   2   2       9976.80      10694.88       430.35 o
   2   2   2       2147.36       2051.56       127.97 o
   4   2   2       3972.29       4215.92       216.74 o
   6   2   2       1245.10       1196.84       100.62 o
   8   2   2       2275.45       2355.37       158.20 o
  10   2   2      16213.15      18272.84       699.50 o
  16   2   2        392.75        262.87        58.98 o
  18   2   2       2110.71       2196.03       178.04 o
  20   2   2       1060.62       1175.64       136.47 o
  22   2   2       2137.99       2112.26       200.23 o
  24   2   2       1031.04       1030.98       128.76 o
  26   2   2        334.63        314.58        74.49 o
  28   2   2        272.02        232.39        60.90 o
  30   2   2        688.84        736.67        89.45 o
  32   2   2         70.59         82.17        28.07 o
 -25   3   2       6111.34       6414.52       292.64 o
 -23   3   2       4298.55       4569.60       212.24 o
 -21   3   2        358.01        339.71        56.67 o
 -19   3   2       3624.05       3707.31       188.01 o
 -17   3   2       3318.19       3007.09       162.70 o
 -15   3   2       1146.47       1089.62        90.87 o
   1   3   2      12487.47      12272.97       529.01 o
   3   3   2       3101.86       3170.38       204.70 o
   5   3   2       3000.16       3186.16       207.39 o
   7   3   2        931.69       1122.85       116.32 o
   9   3   2      11595.04      11775.39       534.59 o
  11   3   2       6808.10       7040.66       368.76 o
  13   3   2       3288.92       3467.20       218.68 o
  15   3   2        455.10        473.22        82.30 o
  17   3   2       1835.77       1778.51       117.27 o
  19   3   2        403.46        501.73        72.00 o
  21   3   2        418.49        424.76        60.31 o
  23   3   2        112.81        112.28        49.35 o
  25   3   2        476.19        399.74        81.62 o
  27   3   2        402.22        384.33        72.45 o
  29   3   2        395.41        362.36        48.45 o
  31   3   2        505.11        387.23        58.31 o
 -28   4   2       1147.34       1100.51       112.59 o
 -26   4   2        876.83        719.98       103.61 o
 -24   4   2        905.36        944.64       129.66 o
 -22   4   2        334.42        495.59       102.22 o
 -20   4   2        321.82        328.62        88.29 o
 -18   4   2       2145.04       2141.84       208.51 o
 -16   4   2        266.11        249.37        76.86 o
 -14   4   2       1787.24       1908.87       194.20 o
 -12   4   2       1021.49        938.84       130.58 o
 -10   4   2       2681.64       2699.37       213.48 o
  -8   4   2      11753.75      11463.57       544.24 o
   0   4   2      11029.51      11323.78       512.87 o
   2   4   2        794.90        650.90       101.01 o
   4   4   2       1638.25       1362.14       145.71 o
   6   4   2        884.57       1052.24        85.89 o
   8   4   2       4283.51       4285.88       129.61 o
  10   4   2      13743.77      13828.96       727.13 o
  12   4   2       1338.36       1541.88       111.28 o
  14   4   2        592.98        683.61       100.99 o
  16   4   2       2622.82       2691.19       209.13 o
  18   4   2       4629.66       4865.83       307.42 o
  20   4   2        313.91        299.07        71.99 o
  22   4   2       1117.58       1154.38       133.07 o
  24   4   2        259.05        299.29        75.16 o
  26   4   2        299.04        296.13        65.66 o
  28   4   2        291.64        277.49        40.18 o
 -27   5   2       1018.16        888.73        89.48 o
 -25   5   2        736.97        613.28        87.87 o
 -23   5   2       9615.47       9145.21       462.53 o
 -21   5   2        462.30        430.76        90.34 o
 -19   5   2        931.80        799.70       130.45 o
 -17   5   2       3623.54       4470.37       326.41 o
 -15   5   2       5037.81       5447.42       367.65 o
 -13   5   2        486.88        684.69       123.06 o
 -11   5   2        554.38        584.75       108.46 o
  -9   5   2       2079.34       2111.06       138.67 o
  -7   5   2       3076.68       2981.95       244.35 o
  -5   5   2        193.02        136.06        53.99 o
  -3   5   2       1920.72       1990.29        96.02 o
  -1   5   2       1750.17       1542.72        95.21 o
   1   5   2        716.70        699.25        47.06 o
   3   5   2       2854.07       2780.52        98.50 o
   5   5   2       1493.30       1413.42        68.68 o
   7   5   2       1373.56       1337.89        67.47 o
   9   5   2       2929.11       2725.17       139.04 o
  11   5   2       3968.90       4082.41       142.50 o
  13   5   2       3137.43       3003.18       188.89 o
  15   5   2       1756.45       1669.02       128.17 o
  17   5   2       3183.59       3917.19       308.19 o
  19   5   2       2402.37       2749.71       168.26 o
  21   5   2        293.83        296.63        52.92 o
  23   5   2        309.88        345.22        50.97 o
  25   5   2         88.83         91.64        32.26 o
  27   5   2        293.70        289.93        47.32 o
 -22   6   2        876.40        868.07        88.68 o
 -20   6   2        202.47        162.43        54.45 o
 -18   6   2        223.65        124.63        54.33 o
 -16   6   2       1798.15       1823.24       182.64 o
 -14   6   2        122.15        123.26        62.03 o
 -12   6   2        226.99        257.51        68.59 o
 -10   6   2        754.28        714.08        84.70 o
  -8   6   2       1975.71       1982.80       141.95 o
  -6   6   2       1683.50       1686.17       132.74 o
  -4   6   2        965.84       1020.80        80.63 o
  -2   6   2       1365.37       1355.84       108.78 o
   0   6   2         89.13        108.01        74.36 o
   2   6   2       3781.25       4110.98       220.91 o
   4   6   2        304.89        348.86        50.07 o
   6   6   2        762.79        872.63        81.70 o
   8   6   2       2529.07       2577.77       162.48 o
  10   6   2       2094.40       2093.97       141.94 o
  12   6   2        138.32        124.47        41.65 o
  14   6   2        780.30        659.79       121.04 o
  16   6   2        520.51        575.35       108.69 o
  18   6   2        656.22        576.43        98.62 o
  20   6   2         89.54        111.94        47.54 o
  22   6   2        206.11        199.00        44.71 o
 -17   7   2        129.41        115.06        30.67 o
 -15   7   2         85.60         45.16        33.16 o
 -13   7   2        526.99        654.40        94.54 o
 -11   7   2        276.83        278.66        45.77 o
  -9   7   2        189.80        223.34        45.17 o
  -7   7   2        333.22        316.74        72.05 o
  -5   7   2         30.87         51.08        26.00 o
  -3   7   2       1236.48       1346.38        85.76 o
  -1   7   2       1273.01       1320.20        85.61 o
   1   7   2       1543.53       1573.26       115.86 o
   3   7   2          9.11         23.85        26.33 o
   5   7   2       1587.10       1591.81       112.55 o
   7   7   2        579.57        619.64        96.12 o
   9   7   2        968.81       1264.09       109.79 o
  11   7   2        944.38       1043.24       126.50 o
  13   7   2       1074.93       1219.26       131.72 o
  15   7   2        312.93        384.79        48.72 o
  17   7   2         93.33        107.15        25.81 o
  -8   8   2        234.93        258.79        27.73 o
  -6   8   2         80.48        116.09        25.68 o
  -4   8   2         73.19         80.22        23.68 o
  -2   8   2          0.01         27.73        29.20 o
   0   8   2        203.20        150.63        29.88 o
   2   8   2        121.81        217.74        41.94 o
   4   8   2        451.26        546.62        74.38 o
   6   8   2        583.58        644.07        76.43 o
   8   8   2        107.22         90.89        33.16 o
 -22  -6   3        558.45        515.29        53.56 o
 -20  -6   3         95.19        159.93        33.73 o
 -27  -5   3        667.16        662.69        57.98 o
 -25  -5   3       1367.38       1209.34        89.61 o
 -23  -5   3        829.97        904.77        86.74 o
 -21  -5   3       2792.35       3012.24       182.30 o
 -19  -5   3        871.94        916.98        97.95 o
 -17  -5   3       2282.23       2247.97       165.80 o
 -15  -5   3       3665.89       3669.96       226.15 o
 -11  -5   3        368.82        355.00        62.94 o
  -9  -5   3        428.70        375.39        63.85 o
  -7  -5   3       2616.73       2389.38       171.05 o
  -5  -5   3        208.28        169.33        44.03 o
  -3  -5   3       2978.46       2802.21       185.15 o
  -1  -5   3         66.04         61.57        29.09 o
   1  -5   3        855.92        941.33        97.95 o
   3  -5   3        573.73        458.53        70.42 o
   5  -5   3        249.80        185.07        45.39 o
   9  -5   3       2756.92       2858.83       199.29 o
  25  -5   3        441.19        405.54        46.76 o
 -30  -4   3         67.74         66.33        20.94 o
 -28  -4   3       1197.51       1114.16        86.65 o
 -26  -4   3        110.14        129.49        25.13 o
 -24  -4   3       1315.95       1152.61       107.38 o
 -22  -4   3        214.72        172.50        47.43 o
 -20  -4   3       3342.33       3575.27       218.63 o
 -18  -4   3       3155.82       3134.40       207.72 o
 -16  -4   3        586.97        537.89        55.80 o
 -14  -4   3       1739.23       1509.66       137.09 o
 -12  -4   3       4775.87       4591.75       235.36 o
 -10  -4   3       1442.49       1515.19        71.44 o
  -8  -4   3         47.06         45.30        17.17 o
  -6  -4   3       7974.14       7481.73       344.39 o
  -4  -4   3       7298.72       7111.58       326.98 o
  -2  -4   3       9475.76       9140.87       392.05 o
   0  -4   3        670.75        721.61        76.77 o
  12  -4   3       1235.72       1152.63       134.95 o
  14  -4   3       3843.25       3803.00       244.51 o
  16  -4   3       3701.81       4006.27       244.76 o
  18  -4   3       2139.03       2354.85       178.82 o
  26  -4   3         93.73         61.46        27.50 o
  28  -4   3         27.92         40.10        18.95 o
 -31  -3   3        892.25        900.83        76.67 o
 -29  -3   3        817.48        841.14        83.80 o
 -27  -3   3         34.60         38.19        20.24 o
 -25  -3   3       2579.43       2666.24       126.82 o
 -23  -3   3       8838.99       8998.51       292.77 o
 -21  -3   3        284.95        259.40        38.65 o
 -19  -3   3       1075.68       1008.86        72.13 o
 -17  -3   3       9683.09       9395.51       305.58 o
 -15  -3   3      11605.30      10978.70       356.49 o
 -13  -3   3       8973.97       9188.46       287.47 o
 -11  -3   3       1591.77       1566.54        81.49 o
  -9  -3   3        821.38        795.94        53.78 o
  -7  -3   3      15306.17      14784.39       406.07 o
  -5  -3   3       5787.73       5421.20       205.04 o
  -3  -3   3       8043.73       7552.85       319.85 o
  -1  -3   3        191.61        141.15        32.49 o
   1  -3   3      20499.41      19842.62       736.83 o
   3  -3   3       4964.11       4973.92       245.31 o
   7  -3   3       3913.84       3877.60       202.83 o
   9  -3   3      16188.72      15807.15       444.38 o
  11  -3   3      18302.55      18068.69       622.50 o
  13  -3   3       1725.12       1630.38        94.82 o
  15  -3   3        574.45        568.79        58.97 o
  17  -3   3       3025.44       3028.52       223.29 o
  19  -3   3       5572.59       5952.28       225.56 o
  21  -3   3       1245.80       1239.28       126.96 o
  23  -3   3        629.73        595.53        88.20 o
  25  -3   3         14.96         53.99        34.75 o
  27  -3   3       1420.56       1518.86       119.06 o
  29  -3   3        340.16        380.03        51.28 o
  31  -3   3        189.33        141.53        33.22 o
 -32  -2   3       1046.31       1156.32        91.40 o
 -30  -2   3       1179.87       1097.18       100.92 o
 -28  -2   3        388.02        401.31        66.34 o
 -26  -2   3        420.45        415.96        49.46 o
 -24  -2   3       5936.21       6121.36       224.71 o
 -22  -2   3       2891.49       2909.70       134.05 o
 -20  -2   3        128.15        115.54        42.50 o
 -18  -2   3       3692.83       3330.82       139.65 o
 -16  -2   3      17878.54      17520.53       444.32 o
 -14  -2   3       6433.95       6724.65       307.98 o
 -12  -2   3       1410.64       1640.21       117.15 o
 -10  -2   3       7181.74       7583.81       185.91 o
  -8  -2   3      15983.59      15506.22       336.54 o
  -6  -2   3       7531.31       6637.41       160.24 o
  -4  -2   3       1564.20       1579.60        66.15 o
  -2  -2   3       1225.82       1202.64        57.37 o
   0  -2   3       1341.94       1254.96        90.21 o
   2  -2   3       2482.02       2404.82       114.71 o
   4  -2   3        751.18        780.81        63.43 o
   6  -2   3       1713.40       1861.74        81.87 o
   8  -2   3       3477.81       3552.91       182.69 o
  10  -2   3      20548.78      21015.18       815.33 o
  12  -2   3      15538.88      15182.49       425.28 o
  14  -2   3         78.40        134.86        50.08 o
  16  -2   3       3843.59       3995.22       164.42 o
  18  -2   3       9357.68       9059.01       350.48 o
  20  -2   3       1688.32       1273.61       138.67 o
  22  -2   3       1326.98       1314.55       129.69 o
  24  -2   3        619.26        622.70        89.78 o
  26  -2   3       2557.04       2534.93       183.85 o
  28  -2   3        233.21        249.37        50.26 o
  30  -2   3        655.87        670.88        69.52 o
 -33  -1   3        381.51        386.72        54.00 o
 -31  -1   3        598.77        650.74        53.64 o
 -29  -1   3        646.62        711.70        60.44 o
 -27  -1   3        718.06        663.50        60.89 o
 -25  -1   3       2868.14       2867.49       119.55 o
 -23  -1   3      13651.85      12713.95       509.55 o
 -21  -1   3       1817.04       1675.45        53.53 o
 -19  -1   3       1758.25       1659.00        50.22 o
 -17  -1   3       7342.48       7109.26       239.84 o
 -15  -1   3      36000.26      37993.41       781.38 o
 -13  -1   3        212.26        224.52        23.25 o
 -11  -1   3       8221.99       8508.73       179.88 o
  -9  -1   3      24006.06      24814.92       397.11 o
  -7  -1   3       5654.70       5427.85        93.47 o
  -5  -1   3       4522.33       4028.27        89.61 o
  -3  -1   3      24187.62      23726.05       584.43 o
  -1  -1   3       5439.07       5424.05       119.77 o
   1  -1   3       8522.74       9353.46       304.44 o
   3  -1   3      15203.09      16204.95       400.71 o
   5  -1   3       6769.29       6869.91       197.97 o
   7  -1   3       1077.94       1128.68        56.83 o
   9  -1   3      15146.80      15217.85       409.13 o
  11  -1   3      15265.05      16047.50       603.41 o
  13  -1   3        279.72        338.46        34.81 o
  15  -1   3         55.25         59.71        19.74 o
  17  -1   3       1561.14       1467.01        73.27 o
  19  -1   3       6481.78       6424.90       200.48 o
  21  -1   3        511.49        525.66        54.99 o
  23  -1   3        334.53        385.75        49.74 o
  25  -1   3       1178.66       1014.76       115.52 o
  27  -1   3       2699.17       3263.13       213.11 o
  29  -1   3        626.78        781.46        92.84 o
  33  -1   3        116.54        120.31        19.49 o
 -34   0   3        293.99        304.75        45.51 o
 -32   0   3        959.28       1060.82        97.96 o
 -30   0   3        101.89        106.85        39.05 o
 -28   0   3        462.15        367.81        69.40 o
 -26   0   3       1603.28       1674.32       145.68 o
 -24   0   3         99.67         70.78        25.12 o
 -22   0   3       2787.45       2666.91        70.68 o
 -20   0   3       2675.55       2540.41        66.27 o
 -18   0   3       5028.03       4710.79       129.71 o
 -16   0   3      23613.01      23584.93       639.24 o
 -14   0   3      12882.70      13651.26       391.75 o
 -12   0   3      11394.41      13456.70       304.44 o
 -10   0   3       4727.95       5208.96       104.21 o
  -8   0   3       1259.20       1172.51        31.91 o
  -6   0   3      18914.54      18488.92       331.50 o
  -4   0   3         14.36         20.45         6.11 o
  -2   0   3         43.71         74.43         8.27 o
   0   0   3        327.71        436.98        28.30 o
   2   0   3      55706.31      57244.09      1168.57 o
   4   0   3       2843.39       2933.49        96.99 o
   6   0   3      32711.96      32325.43       803.47 o
   8   0   3      13472.00      13583.96       393.90 o
  10   0   3      34506.46      32867.62       977.03 o
  12   0   3      12546.19      13530.96       379.70 o
  14   0   3        706.17        551.42       119.97 o
  16   0   3        371.43        306.56        38.35 o
  18   0   3        757.68        764.93       175.17 o
  20   0   3       2761.93       2829.63       132.23 o
  22   0   3        860.75        980.25        77.69 o
  24   0   3       1372.65       1571.25       146.91 o
  26   0   3        103.64        103.45        46.07 o
  28   0   3        108.52        110.02        45.05 o
  30   0   3        765.53        887.64        97.61 o
  32   0   3        459.89        462.40        74.78 o
 -33   1   3        362.22        421.70        56.26 o
 -31   1   3        578.01        652.83        78.91 o
 -29   1   3        693.78        774.12        91.03 o
 -27   1   3        738.38        765.52        93.98 o
 -25   1   3       3120.85       3303.83       207.26 o
 -23   1   3      13540.49      12012.53       729.11 o
 -21   1   3       2177.09       1965.39        78.26 o
 -19   1   3       1747.15       1571.34        60.37 o
 -17   1   3       7354.08       7019.97       204.17 o
 -15   1   3      35672.53      35949.31       788.96 o
 -13   1   3        260.26        288.85        28.74 o
 -11   1   3       8526.56       8907.09       216.86 o
  -9   1   3      23795.45      24448.33       444.25 o
  -7   1   3       5444.38       5317.65       131.90 o
  -5   1   3       5057.35       4342.86       104.00 o
  -3   1   3      24494.43      22771.21       572.18 o
  -1   1   3       5019.05       4925.65       205.81 o
   1   1   3       7390.84       7776.32       263.69 o
   3   1   3      14498.61      14682.30       578.77 o
  13   1   3        372.02        344.50        49.02 o
  15   1   3         87.01         63.16        25.69 o
  17   1   3       1435.18       1480.31        92.52 o
  19   1   3       6137.72       6262.43       288.04 o
  21   1   3        501.75        560.49        57.31 o
  23   1   3        386.77        531.83        84.68 o
  25   1   3       1011.58        977.97       116.64 o
  27   1   3       2562.80       2857.19       207.43 o
  29   1   3        661.60        727.20        66.46 o
  31   1   3       1600.88       1767.88       136.98 o
  33   1   3        121.02        130.27        20.43 o
 -24   2   3       6116.80       6263.11       346.18 o
 -22   2   3       2664.69       2540.49       202.22 o
 -20   2   3        139.49        155.29        50.14 o
 -18   2   3       3774.11       3223.89       222.13 o
 -14   2   3       6781.43       6037.16       333.41 o
  -2   2   3       1096.06       1156.51        88.72 o
   0   2   3       1414.48       1408.86       102.01 o
   2   2   3       2114.40       1795.21       129.41 o
   4   2   3        847.07        821.77        82.01 o
   8   2   3       3433.24       3587.22       215.43 o
  16   2   3       3667.42       3479.39       235.39 o
  18   2   3       9642.08       9656.31       463.00 o
  20   2   3       1584.57       1533.86       158.60 o
  24   2   3        683.90        835.58       116.05 o
  26   2   3       2626.50       2784.75       208.00 o
  28   2   3        177.87        255.47        59.54 o
  30   2   3        679.32        785.14        88.66 o
  32   2   3         19.76         19.92        17.66 o
 -23   3   3       8495.13       8478.76       457.55 o
 -21   3   3        318.08        253.35        48.12 o
 -19   3   3        775.22        720.54        79.38 o
 -17   3   3       9861.46       9530.06       341.06 o
 -15   3   3      11903.56      11765.36       384.31 o
 -13   3   3       8553.99       8197.74       445.12 o
  -1   3   3        224.13        304.96        54.67 o
   1   3   3      19057.54      18737.65       771.50 o
   3   3   3       4478.12       4837.88       275.09 o
   5   3   3       3840.87       4008.51       247.34 o
   7   3   3       3793.86       3671.61       242.19 o
   9   3   3      15808.91      16205.14       694.57 o
  11   3   3      18622.73      19330.57       796.22 o
  13   3   3       1502.02       1454.15       140.82 o
  15   3   3        820.65        785.17       104.18 o
  17   3   3       3007.86       3224.09       228.35 o
  19   3   3       5672.95       5634.10       342.93 o
  21   3   3       1243.77       1123.71       110.14 o
  23   3   3        608.26        602.77        98.05 o
  25   3   3         46.84         40.97        33.50 o
  27   3   3       1312.55       1245.09       125.85 o
  29   3   3        336.05        287.36        54.45 o
  31   3   3        204.89        200.81        38.83 o
 -26   4   3        164.81        155.98        49.69 o
 -24   4   3       1179.15       1113.21       134.10 o
 -22   4   3        185.97        203.40        67.01 o
 -20   4   3       3293.57       3062.97       256.61 o
 -18   4   3       3243.11       3606.61       277.35 o
 -16   4   3        746.32        762.02       121.38 o
 -14   4   3       2013.50       2060.50       198.30 o
 -12   4   3       4190.33       4363.87       307.27 o
 -10   4   3       1177.03       1348.15       153.58 o
  -8   4   3         16.99         15.85        23.23 o
  -6   4   3       8178.36       7940.61       375.95 o
  -4   4   3       7631.97       7165.59       371.19 o
  -2   4   3       9971.95       8732.13       442.54 o
   0   4   3        606.71        650.47        97.26 o
   2   4   3       2677.64       2783.63       219.28 o
   4   4   3       1246.47       1247.24        78.55 o
   6   4   3        899.16        825.74        52.09 o
   8   4   3       2481.06       2356.25        92.35 o
  10   4   3       2761.39       2705.18       116.57 o
  12   4   3       1417.38       1480.27        92.57 o
  14   4   3       3808.38       3893.34       262.26 o
  16   4   3       3716.59       4135.38       274.94 o
  18   4   3       1965.44       2155.65       193.41 o
  20   4   3        101.14        145.10        60.44 o
  22   4   3       1338.89       1588.24       160.05 o
  24   4   3        715.31        841.85       116.51 o
  26   4   3        129.62        104.13        43.01 o
  28   4   3         19.20         16.15        14.94 o
 -25   5   3       1255.82       1045.45       112.03 o
 -23   5   3       1138.90       1328.43       138.40 o
 -21   5   3       2845.69       2712.81       226.07 o
 -19   5   3        923.01        957.10       139.28 o
 -17   5   3       2340.08       2552.45       235.73 o
 -15   5   3       3816.02       4146.78       306.59 o
 -13   5   3        555.62        506.75       105.74 o
 -11   5   3        362.46        361.79        92.83 o
  -9   5   3        452.48        357.17        87.06 o
  -7   5   3       2700.18       2598.31       214.36 o
  -5   5   3        256.13        152.25        61.92 o
  -3   5   3       2964.14       2860.61       169.09 o
  -1   5   3         68.20         94.41        28.88 o
   1   5   3        768.92        792.72        56.76 o
   3   5   3        579.02        559.76        43.28 o
   5   5   3        191.01        165.56        25.72 o
   7   5   3        807.06        854.87        54.71 o
   9   5   3       2932.90       3015.92       183.18 o
  11   5   3       1433.27       1372.76       117.77 o
  13   5   3       1559.56       1571.55        94.59 o
  15   5   3        847.23        868.77       117.99 o
  17   5   3       1425.59       1476.15       119.84 o
  19   5   3       1704.47       1947.14       132.69 o
  21   5   3       1475.48       1618.80       117.56 o
  23   5   3        704.48        726.35        70.33 o
  25   5   3        440.89        434.58        47.23 o
 -20   6   3         91.96         98.24        27.76 o
 -18   6   3        278.54        211.73        40.44 o
 -16   6   3       1045.55       1115.40       128.99 o
 -14   6   3        256.53        266.69        73.24 o
 -12   6   3       1013.83        895.77       128.87 o
 -10   6   3       1499.12       1369.62       167.20 o
  -8   6   3       1387.13       1389.92       167.07 o
  -6   6   3       1733.11       1824.37       131.89 o
  -4   6   3        395.78        352.10        71.09 o
  -2   6   3        802.19        909.78        95.52 o
   0   6   3       2075.27       2107.75       142.41 o
   2   6   3       3023.69       2996.14       140.39 o
   4   6   3         69.54        102.86        33.64 o
   6   6   3       1020.76       1149.52       104.91 o
   8   6   3        291.09        260.82        57.29 o
  10   6   3        752.78        883.11        92.29 o
  12   6   3        716.58        848.24        90.00 o
  14   6   3         45.16         75.23        34.76 o
  16   6   3        211.79        250.54        48.59 o
  18   6   3        723.38        923.86       121.38 o
  20   6   3        401.87        387.63        71.89 o
  22   6   3         88.05         61.91        29.88 o
 -17   7   3        225.04        243.57        33.59 o
 -15   7   3        459.13        437.10        49.94 o
 -13   7   3        999.42        937.53       104.99 o
 -11   7   3        587.10        637.32        93.75 o
  -9   7   3        384.97        428.94        83.66 o
  -7   7   3        586.16        541.22        73.48 o
  -5   7   3          5.86         26.44        25.20 o
  -3   7   3        852.74        913.92        96.82 o
  -1   7   3        597.06        599.07        72.92 o
   1   7   3       1414.58       1590.26        91.25 o
   3   7   3       1067.11        987.48        88.58 o
   5   7   3        577.45        661.41        71.99 o
   7   7   3        587.49        657.81        98.61 o
   9   7   3       1229.99       1419.76       101.36 o
  11   7   3         72.28         77.99        46.35 o
  13   7   3        424.17        481.49        83.44 o
  15   7   3        571.81        514.96        78.24 o
  17   7   3        396.88        436.12        60.35 o
  -8   8   3        829.53        899.55        82.80 o
  -6   8   3        235.39        241.12        46.30 o
  -4   8   3          6.25         20.37        26.14 o
  -2   8   3        149.97        146.47        41.20 o
   0   8   3         37.41         46.86        30.11 o
   2   8   3        606.45        684.50        78.13 o
   4   8   3        289.53        305.20        50.38 o
 -22  -6   4        132.54        128.70        26.37 o
 -20  -6   4        560.82        562.86        42.07 o
 -18  -6   4        212.40        227.63        41.66 o
 -16  -6   4        316.68        285.83        50.60 o
 -14  -6   4       1494.61       1438.88       121.32 o
 -27  -5   4         67.32         60.89        18.68 o
 -25  -5   4          7.44         12.16        11.20 o
 -23  -5   4       5360.47       5467.24       257.82 o
 -21  -5   4        596.03        573.23        73.25 o
 -19  -5   4       2993.56       3149.45       197.51 o
 -17  -5   4        587.47        568.69        80.61 o
 -15  -5   4       6780.72       6810.11       349.50 o
  -9  -5   4       5256.27       5056.39       275.52 o
  -7  -5   4       8681.98       7743.04       374.48 o
  -5  -5   4       2443.88       2031.30       154.71 o
  -3  -5   4       4159.08       3986.66       233.95 o
  -1  -5   4        277.48        257.07        52.86 o
   1  -5   4       4172.52       3887.54       230.66 o
   3  -5   4       2129.09       2059.94       157.18 o
   5  -5   4       1122.51       1025.84       109.74 o
   7  -5   4       1197.34       1091.00        82.08 o
  23  -5   4        940.02       1037.63        83.24 o
  25  -5   4        138.16        173.30        28.18 o
 -28  -4   4        774.76        807.46       102.82 o
 -26  -4   4        529.65        508.57        64.87 o
 -24  -4   4       2414.72       2602.15       167.64 o
 -22  -4   4        361.50        417.15        67.35 o
 -20  -4   4       1553.33       1463.68       133.33 o
 -18  -4   4        816.68        824.78        96.93 o
 -16  -4   4       1343.88       1336.60        89.90 o
 -14  -4   4        415.78        374.82        65.66 o
 -12  -4   4        807.99        788.91        66.87 o
 -10  -4   4        787.18        820.71        51.90 o
  -8  -4   4        194.58        203.04        34.05 o
  -6  -4   4       3647.92       3313.97       140.95 o
  -4  -4   4       1804.42       1524.62       179.71 o
  -2  -4   4       6734.12       6332.00       481.59 o
   8  -4   4        414.33        426.34        67.58 o
  10  -4   4        724.64        661.59        86.51 o
  14  -4   4        120.23        104.09        25.37 o
  16  -4   4        674.43        730.73        93.75 o
  18  -4   4       1544.42       1751.52       151.34 o
  20  -4   4        644.02        727.55        95.44 o
  24  -4   4       1218.55       1183.63       240.58 o
  26  -4   4        963.53        931.54       140.89 o
  28  -4   4        161.27        161.71        25.56 o
 -31  -3   4        208.90        184.62        34.86 o
 -29  -3   4        302.41        303.72        49.92 o
 -27  -3   4        270.06        276.69        37.40 o
 -25  -3   4       1542.48       1525.60        90.91 o
 -23  -3   4       2484.53       2688.64       129.14 o
 -21  -3   4        826.46        665.74        67.37 o
 -19  -3   4        336.28        389.16        45.36 o
 -17  -3   4       6695.20       6300.58       231.35 o
 -15  -3   4       2508.39       2538.88       180.68 o
 -13  -3   4       8160.43       8255.15       275.08 o
 -11  -3   4       6550.56       6725.93       322.03 o
  -9  -3   4         38.02         49.24        16.08 o
  -7  -3   4       5755.08       5451.77       182.74 o
  -5  -3   4      13477.16      12416.74       351.33 o
  -3  -3   4       2300.86       2303.77       136.96 o
  -1  -3   4       2741.29       2759.58       168.65 o
   1  -3   4      12293.67      12407.68       511.62 o
   3  -3   4      12365.57      13208.56       532.58 o
   7  -3   4          4.11         29.65        20.94 o
   9  -3   4       2969.02       2971.23       126.98 o
  11  -3   4       2505.68       2434.29       118.35 o
  13  -3   4        106.46         80.20        24.97 o
  15  -3   4       1405.35       1187.41        86.35 o
  17  -3   4       3608.47       3710.37       163.10 o
  19  -3   4       6011.89       6153.98       334.81 o
  21  -3   4        613.81        732.52        98.73 o
  23  -3   4         92.86         94.51        42.90 o
  25  -3   4        541.51        515.36        77.44 o
  27  -3   4       1067.34       1221.94       101.03 o
  29  -3   4        310.94        290.20        39.23 o
 -32  -2   4        379.72        353.67        48.79 o
 -30  -2   4        572.12        522.40        67.48 o
 -28  -2   4       2085.53       1896.31       141.88 o
 -26  -2   4       2014.67       1973.78       107.38 o
 -24  -2   4         66.49         93.16        26.86 o
 -22  -2   4       3061.78       3114.80       141.50 o
 -20  -2   4        924.17        886.80        67.61 o
 -18  -2   4       5188.87       4879.50       151.48 o
 -16  -2   4      16203.99      15594.26       361.89 o
 -14  -2   4      12163.14      12510.63       520.56 o
 -12  -2   4      12448.30      13374.51       425.18 o
 -10  -2   4       1983.08       1752.95        86.04 o
  -8  -2   4       6399.65       5699.68       186.59 o
  -6  -2   4      14695.63      13460.62       298.81 o
  -4  -2   4      10371.21      10218.09       291.13 o
  -2  -2   4       3892.22       3497.94       126.29 o
   0  -2   4       2683.50       2479.82       149.20 o
   4  -2   4        848.48        774.51        47.35 o
   6  -2   4       9426.20       9393.98       421.30 o
   8  -2   4       8685.42       9152.72       438.77 o
  10  -2   4       3787.97       3762.23       145.36 o
  12  -2   4       7843.58       8049.57       357.17 o
  14  -2   4       2222.41       2244.95       116.08 o
  16  -2   4        921.53        981.72        63.79 o
  18  -2   4       4952.26       4367.40       282.99 o
  20  -2   4       7924.49       7451.81       529.96 o
  22  -2   4        712.16        633.60        90.35 o
  24  -2   4       1109.02       1193.21       123.10 o
  26  -2   4       1331.87       1234.62       119.84 o
  28  -2   4        286.76        275.56        35.82 o
 -33  -1   4        881.82        935.03        79.39 o
 -31  -1   4       1918.50       1862.97        93.68 o
 -29  -1   4        244.62        288.91        39.63 o
 -27  -1   4       3188.94       3165.11       171.33 o
 -25  -1   4        977.85        912.35        57.96 o
 -23  -1   4        323.01        312.40        28.74 o
 -21  -1   4         43.56         52.77        14.22 o
 -19  -1   4        145.33        136.86        15.64 o
 -17  -1   4        464.95        440.43        26.86 o
 -15  -1   4      20659.07      20643.67       452.22 o
 -13  -1   4       7314.84       7649.12       200.87 o
 -11  -1   4       8299.41       8491.04       197.25 o
  -9  -1   4       3829.58       3816.62        94.13 o
  -7  -1   4      38574.37      35883.56       626.25 o
  -5  -1   4      21309.30      19907.27       522.42 o
  -3  -1   4       2238.14       2225.80        62.83 o
  -1  -1   4      15071.52      15018.79       322.37 o
   1  -1   4       7544.57       8517.80       192.91 o
   3  -1   4       1724.86       1917.38        70.14 o
   5  -1   4       3241.76       3346.60       118.34 o
   7  -1   4       5842.28       6162.74       437.28 o
   9  -1   4       7401.50       7893.10       366.71 o
  11  -1   4      11390.96      11748.45       342.34 o
  13  -1   4         81.70         60.39        14.21 o
  15  -1   4       1181.93       1175.98        63.46 o
  17  -1   4       1165.52       1078.73        73.90 o
  19  -1   4       5185.55       4945.88       184.17 o
  21  -1   4       1914.74       2010.83       232.39 o
  23  -1   4       1378.39       1451.93       193.69 o
  25  -1   4        354.55        244.85        87.96 o
  27  -1   4        687.35        713.88        93.52 o
  29  -1   4         29.39         33.27        29.99 o
 -34   0   4        878.42        912.33        78.26 o
 -32   0   4       5469.02       6250.38       294.46 o
 -30   0   4        167.51        171.03        47.31 o
 -28   0   4        224.71        262.15        58.07 o
 -26   0   4        610.06        631.33        59.77 o
 -24   0   4       4711.56       4412.82       182.44 o
 -22   0   4        387.94        384.88        28.89 o
 -20   0   4       2216.80       2113.55        65.55 o
 -18   0   4       6899.77       6610.67       133.31 o
 -16   0   4       7922.08       7717.25       374.67 o
 -14   0   4      11659.16      11648.86       348.66 o
 -12   0   4      16734.34      18943.62       361.04 o
 -10   0   4       2788.27       3513.61       202.52 o
  -8   0   4      24577.42      23224.16       420.13 o
  -6   0   4      49302.48      47900.09       958.45 o
  -4   0   4      16309.87      16412.15       344.09 o
  -2   0   4       8014.58       7484.43       205.52 o
   0   0   4       1400.24       1231.69        56.62 o
   2   0   4      16078.55      16622.82       610.27 o
   4   0   4        179.59        199.88        22.00 o
   6   0   4        599.07        688.41        43.79 o
   8   0   4       8936.13       8202.49       244.28 o
  10   0   4      35579.32      34762.04       885.99 o
  12   0   4       1230.55       1052.05       101.95 o
  14   0   4        152.22        200.48        32.12 o
  16   0   4       3375.35       3271.82       145.01 o
  18   0   4       9787.82       9806.29       307.34 o
  20   0   4       5823.38       5581.12       292.44 o
  22   0   4       5796.59       6423.57       340.22 o
  24   0   4        365.25        621.93        93.84 o
  26   0   4       6210.27       6975.32       363.60 o
  28   0   4        919.26       1175.90       119.70 o
  30   0   4         86.69        108.20        38.94 o
  32   0   4        134.55         92.82        29.54 o
 -33   1   4        880.14        765.15        75.31 o
 -31   1   4       1892.51       2159.52       143.12 o
 -29   1   4        278.10        279.37        58.52 o
 -27   1   4       2906.61       2796.95       193.07 o
 -25   1   4        816.15        771.49        71.09 o
 -23   1   4        363.73        291.28        34.42 o
 -21   1   4         24.68         53.11        20.24 o
 -19   1   4         94.81         77.22        17.05 o
 -17   1   4        541.39        490.69        31.78 o
 -15   1   4      19737.84      19281.63       617.81 o
 -13   1   4       6829.61       7201.93       375.28 o
 -11   1   4       6863.65       7206.26       233.28 o
  -9   1   4       3674.28       3802.35       109.33 o
  -7   1   4      38351.57      35216.50       722.79 o
  -5   1   4      22120.77      20285.71       521.24 o
  -3   1   4       2111.13       1941.91        75.73 o
  -1   1   4      15834.33      15394.89       558.07 o
   1   1   4       7657.90       8025.55       341.18 o
   3   1   4       2044.66       2148.40       193.83 o
  13   1   4         69.89         72.89        26.94 o
  15   1   4       1149.24       1100.29        76.08 o
  17   1   4       1102.35        952.43        76.77 o
  19   1   4       5347.29       4913.51       193.07 o
  21   1   4       1888.20       1960.21       110.24 o
  23   1   4       1235.41       1251.28       130.02 o
  25   1   4        394.89        328.74        69.62 o
  27   1   4        612.11        707.73        95.78 o
  29   1   4         16.92         27.98        20.35 o
  31   1   4        741.23        847.15        86.18 o
 -20   2   4        902.76        847.14       101.57 o
 -18   2   4       5144.36       5132.05       275.21 o
 -16   2   4      16495.28      15829.60       637.75 o
   0   2   4       3139.64       2811.27       162.20 o
   2   2   4       5617.70       5635.14       276.98 o
   6   2   4       9373.91       9073.94       422.88 o
  14   2   4       2220.31       1962.27       164.12 o
  16   2   4       1144.02        983.64       119.26 o
  18   2   4       4940.85       4811.54       298.54 o
  20   2   4       8147.07       8132.55       427.91 o
  24   2   4       1303.55       1369.02       142.71 o
  26   2   4       1216.57       1263.65       131.95 o
  28   2   4        250.14        266.12        57.73 o
  30   2   4        645.05        679.73        77.22 o
 -19   3   4        312.73        396.65        83.20 o
 -17   3   4       6972.71       7048.36       391.18 o
 -15   3   4       2706.00       3043.36       147.47 o
 -13   3   4       8464.29       8788.77       484.24 o
  -1   3   4       3081.76       3126.49       197.28 o
   1   3   4      11967.24      12392.10       545.42 o
   3   3   4      11828.52      11922.28       557.03 o
   5   3   4       4921.22       5074.07       300.53 o
   7   3   4         10.38         35.54        31.35 o
  11   3   4       2502.21       2499.45       120.71 o
  13   3   4        122.73        120.09        46.29 o
  15   3   4       1413.08       1283.62       138.19 o
  17   3   4       3609.62       3533.64       251.79 o
  19   3   4       6192.25       6563.07       375.05 o
  21   3   4        651.66        453.90        94.09 o
  27   3   4       1067.36        944.34       103.18 o
  29   3   4        265.41        260.81        53.43 o
 -24   4   4       2229.90       2087.11       184.16 o
 -22   4   4        293.82        264.54        73.80 o
 -20   4   4       1707.42       1400.37       163.93 o
 -18   4   4        741.57        733.57        88.16 o
 -16   4   4       1305.27       1527.82       175.90 o
 -14   4   4        391.98        409.23        93.28 o
 -12   4   4        819.68        979.92       139.05 o
 -10   4   4        699.80        683.88        54.91 o
  -8   4   4        187.24        218.64        49.18 o
  -6   4   4       3779.83       3612.55       163.89 o
  -4   4   4       1627.06       1524.69       212.49 o
  -2   4   4       6884.48       6327.24       462.19 o
   0   4   4       2072.06       1799.82       156.51 o
   2   4   4       4277.47       3864.18       143.16 o
   4   4   4       2149.86       2176.77       101.73 o
   6   4   4       4927.58       4721.28       143.25 o
   8   4   4        378.24        443.00        51.33 o
  10   4   4        848.79        816.21        63.29 o
  12   4   4        100.57         74.35        46.97 o
  14   4   4        144.90         57.61        48.10 o
  16   4   4        616.78        802.38       116.50 o
  18   4   4       1582.36       1788.71       176.15 o
  20   4   4        644.55        796.84       118.32 o
  22   4   4       1671.74       1712.18       164.73 o
  26   4   4        911.11        947.91       106.12 o
  28   4   4        159.62        104.11        23.40 o
 -23   5   4       4959.66       4847.77       295.22 o
 -21   5   4        648.87        701.76       106.32 o
 -19   5   4       2732.39       3045.98       179.19 o
 -17   5   4        534.04        557.80       113.10 o
 -15   5   4       7218.46       7739.09       446.87 o
 -13   5   4       5592.53       6361.94       405.01 o
 -11   5   4         80.57         98.81        63.50 o
  -7   5   4       9130.30       7767.37       446.83 o
  -5   5   4       2506.05       2100.21       134.43 o
  -3   5   4       4237.28       3950.77       291.26 o
  -1   5   4        185.46        132.43        64.07 o
   1   5   4       3972.67       3846.80       154.70 o
   3   5   4       2000.67       1846.09        89.81 o
   5   5   4       1029.52       1008.43        66.43 o
   7   5   4       1202.45       1160.97        72.59 o
   9   5   4       1097.59       1069.01        78.38 o
  11   5   4       3401.77       3525.37       148.29 o
  13   5   4       1919.53       2073.05       108.89 o
  15   5   4        615.21        704.51       146.96 o
  17   5   4       2321.22       2549.49       159.81 o
  19   5   4       2439.84       2609.78       154.58 o
  21   5   4       1180.19       1330.99       100.61 o
  23   5   4       1005.21       1192.62       125.94 o
  25   5   4        138.63        140.02        40.41 o
 -20   6   4        534.83        447.67        79.59 o
 -18   6   4        248.55        170.36        59.43 o
 -16   6   4        344.01        319.70        49.19 o
 -14   6   4       1623.08       1682.34       156.79 o
 -12   6   4        285.73        231.71        65.77 o
 -10   6   4         97.98        147.71        61.01 o
  -8   6   4       1698.69       1602.59       175.83 o
  -6   6   4       1255.33       1371.69       168.30 o
  -4   6   4        237.60        129.72        63.84 o
  -2   6   4       1209.14       1320.23       163.77 o
   0   6   4         10.65         18.87        31.41 o
   2   6   4       4637.99       4706.30       175.31 o
   4   6   4        464.05        544.08        56.44 o
   6   6   4        473.00        453.38        52.91 o
   8   6   4        343.84        327.95        45.71 o
  10   6   4        538.15        504.72        53.70 o
  12   6   4        183.43        140.38        43.19 o
  14   6   4        201.65        224.20        47.66 o
  16   6   4        384.19        494.28        70.30 o
  18   6   4        802.37        896.98        75.36 o
  20   6   4        591.93        619.60        84.58 o
 -17   7   4        441.59        415.30        65.78 o
 -15   7   4        129.18        130.34        27.24 o
 -13   7   4        437.05        467.77        53.13 o
 -11   7   4       1191.63       1261.23        93.86 o
  -9   7   4        640.16        634.74        92.50 o
  -7   7   4        450.06        470.05        84.23 o
  -5   7   4        452.46        552.58        95.10 o
  -3   7   4       1514.50       1794.65       171.97 o
  -1   7   4        267.87        286.13        49.80 o
   1   7   4        178.91        283.77        72.10 o
   3   7   4        598.42        866.70       116.28 o
   5   7   4        840.82        978.49       121.62 o
   7   7   4       1906.68       2172.99       177.80 o
   9   7   4         39.98         86.92        41.88 o
  11   7   4         49.39         64.51        38.03 o
  13   7   4        469.68        509.35        52.18 o
  15   7   4        497.98        537.60        64.99 o
  -4   8   4        329.71        360.35        54.00 o
  -2   8   4         30.60         13.69        21.62 o
   0   8   4        261.34        268.97        47.89 o
   2   8   4        194.28        238.62        45.73 o
  -9  -7   5        776.33        777.15        75.64 o
 -22  -6   5        245.42        238.37        22.93 o
 -20  -6   5         62.57         66.82        16.40 o
 -18  -6   5        151.82        148.98        23.75 o
 -16  -6   5        246.86        238.16        46.18 o
 -14  -6   5       1499.68       1473.12       120.76 o
 -25  -5   5         76.30         62.12        14.92 o
 -23  -5   5        970.29        996.82        61.04 o
 -21  -5   5        114.44         90.30        24.24 o
 -19  -5   5       3250.45       3214.92       138.28 o
 -17  -5   5        471.30        444.05        48.17 o
 -15  -5   5       2847.88       2609.66       188.53 o
 -13  -5   5        537.39        597.42        76.65 o
  -7  -5   5       4747.74       4761.48       263.52 o
  -5  -5   5       1994.79       1847.29       148.78 o
  -3  -5   5        377.73        403.34        66.79 o
  -1  -5   5       1591.53       1494.09       131.86 o
   1  -5   5        752.14        889.40        99.64 o
   3  -5   5        530.29        535.39        57.19 o
   5  -5   5        402.65        315.50        61.02 o
  23  -5   5       1537.67       1434.66        93.37 o
 -28  -4   5        105.10        106.95        27.50 o
 -26  -4   5        363.67        339.10        36.01 o
 -24  -4   5         12.53         20.63        15.31 o
 -22  -4   5        207.46        203.18        48.79 o
 -20  -4   5       1290.50       1256.99       122.55 o
 -18  -4   5       3837.54       4086.72       243.64 o
 -16  -4   5       1018.21        890.55       104.30 o
 -14  -4   5        630.19        569.49        81.52 o
 -12  -4   5       2641.01       2359.16       272.79 o
 -10  -4   5        771.71        804.90        67.65 o
  -8  -4   5         59.01         41.45        16.86 o
  -6  -4   5       2414.54       2215.80        92.19 o
  -4  -4   5       6834.03       6833.97       321.21 o
  -2  -4   5       3186.44       2788.41       178.27 o
   0  -4   5        493.04        462.19        68.38 o
   2  -4   5       9669.78       9852.94       461.03 o
   4  -4   5       1162.87       1062.83       111.11 o
   6  -4   5       5693.39       5695.75       306.19 o
   8  -4   5       1935.06       1767.52       151.49 o
  10  -4   5        698.83        547.21        80.50 o
  12  -4   5        709.88        491.96        81.18 o
  14  -4   5        798.45       1057.68       255.90 o
  16  -4   5        929.03        893.40        95.32 o
  18  -4   5        469.50        534.34        75.30 o
  20  -4   5       1427.01       1474.66       120.46 o
  22  -4   5       1590.98       1676.58       264.53 o
  24  -4   5        360.61        329.54       108.56 o
  26  -4   5         65.53         41.44        27.11 o
 -31  -3   5       1366.09       1349.85        89.40 o
 -29  -3   5        290.84        250.40        44.71 o
 -27  -3   5        331.63        327.17        38.10 o
 -25  -3   5       1328.86       1255.13       107.32 o
 -23  -3   5       2667.63       2739.50       129.41 o
 -21  -3   5       1045.09        974.87       109.11 o
 -19  -3   5        350.23        370.39        65.88 o
 -17  -3   5        627.50        568.17        57.24 o
 -15  -3   5       2650.09       2665.17       129.84 o
 -13  -3   5       1483.26       1672.02        95.17 o
 -11  -3   5        631.38        615.47        57.73 o
  -9  -3   5       6054.18       5958.84       293.40 o
  -7  -3   5      15687.82      14537.60       590.68 o
  -5  -3   5      24485.08      22364.07       595.72 o
  -3  -3   5       3886.81       3728.84       207.06 o
  -1  -3   5       4280.63       4342.00       236.01 o
   1  -3   5      11732.78      12052.69       513.52 o
   3  -3   5      16216.42      16877.45       471.24 o
   5  -3   5        206.53        199.33        44.15 o
   7  -3   5       1964.84       1910.09       138.48 o
   9  -3   5       2220.92       2104.82       151.99 o
  11  -3   5       4381.43       4109.10       234.24 o
  13  -3   5       1078.59        966.70        61.13 o
  15  -3   5        142.33        173.74        30.42 o
  17  -3   5       1315.43       1308.77       127.20 o
  19  -3   5       3831.97       3420.99       227.20 o
  21  -3   5       3183.41       3326.90       220.09 o
  23  -3   5        466.66        510.23        78.45 o
  25  -3   5        329.49        430.51        63.14 o
  27  -3   5       1339.54       1403.23        93.32 o
  29  -3   5       1107.53        996.46        71.60 o
 -32  -2   5       1419.03       1485.23        99.71 o
 -30  -2   5       1491.86       1401.53       108.42 o
 -28  -2   5        594.08        556.47        74.05 o
 -26  -2   5       1323.91       1233.00        81.25 o
 -24  -2   5       1450.09       1416.41        88.56 o
 -22  -2   5       4595.48       4436.88       179.86 o
 -20  -2   5        212.43        253.69        38.30 o
 -18  -2   5       2425.29       2268.28        93.95 o
 -16  -2   5       4254.59       4007.45       113.35 o
 -14  -2   5      10639.82      10450.20       257.61 o
 -12  -2   5       4800.45       4903.16       180.59 o
 -10  -2   5       1972.01       1750.11        89.53 o
  -8  -2   5      11556.07      11126.36       326.56 o
  -6  -2   5      24259.55      22724.17       599.83 o
  -4  -2   5      15264.04      15373.79       426.32 o
  -2  -2   5       1711.41       2078.95        76.07 o
   0  -2   5        191.46        221.86        29.79 o
   2  -2   5       1566.69       1837.38       121.03 o
   4  -2   5       4293.55       4614.98       223.82 o
   6  -2   5        738.28        758.31        54.70 o
   8  -2   5       1563.42       1615.46       158.23 o
  10  -2   5        380.79        406.98        45.19 o
  12  -2   5        813.18        882.02        67.44 o
  14  -2   5         51.43         33.01        16.26 o
  16  -2   5       1186.51       1161.53        90.76 o
  18  -2   5       1314.38       1050.19       129.24 o
  20  -2   5       6272.59       5727.91       313.39 o
  22  -2   5       1938.57       1691.75       149.56 o
  24  -2   5        587.06        547.74        80.95 o
  26  -2   5       2818.01       2909.21       191.26 o
  28  -2   5        710.76        865.20        79.36 o
 -33  -1   5       1792.19       1860.00       147.80 o
 -31  -1   5       2196.24       2192.94       124.74 o
 -29  -1   5        746.67        712.22        69.13 o
 -27  -1   5       1870.70       1930.16       105.01 o
 -25  -1   5        244.78        243.47        28.54 o
 -23  -1   5       1834.01       1682.55        96.73 o
 -21  -1   5        459.64        400.12        36.67 o
 -19  -1   5        191.36        206.81        27.41 o
 -17  -1   5        467.56        476.62        35.28 o
 -15  -1   5       4760.37       4616.94       163.87 o
 -13  -1   5       9031.90       9491.89       290.90 o
 -11  -1   5       5892.74       6387.65       173.97 o
  -9  -1   5        199.06        227.32        19.27 o
  -7  -1   5      37337.10      34277.70       606.94 o
  -5  -1   5      14220.70      13391.43       363.32 o
  -3  -1   5       1362.16       1363.85        62.91 o
  -1  -1   5       2215.95       2028.38        68.89 o
   1  -1   5       7554.99       8065.98       237.05 o
   3  -1   5       2126.51       2420.31        83.59 o
   5  -1   5       8447.63       8098.14       514.72 o
   7  -1   5       2697.81       2657.78       107.62 o
   9  -1   5        268.86        263.72        33.31 o
  11  -1   5       5705.95       5585.23       197.85 o
  13  -1   5       4064.27       3841.26       127.81 o
  15  -1   5       3888.56       3702.05       131.56 o
  17  -1   5       1263.07       1208.77        70.90 o
  19  -1   5       4477.77       3930.45       209.31 o
  21  -1   5       1975.57       2182.07       178.46 o
  23  -1   5          6.36          7.02        20.98 o
  25  -1   5        162.66        169.13        33.87 o
  27  -1   5        903.09        947.40        72.81 o
  29  -1   5        478.65        554.19        68.72 o
 -34   0   5          8.45         28.29        20.94 o
 -32   0   5       4342.33       4597.64       230.92 o
 -30   0   5        861.47        990.62        99.54 o
 -28   0   5       1148.53       1181.79        79.33 o
 -26   0   5       1364.01       1314.73       113.53 o
 -24   0   5        342.72        325.86        34.87 o
 -22   0   5       3209.99       3003.29       169.20 o
 -20   0   5        324.31        286.19        31.57 o
 -18   0   5       1764.10       1635.63        67.98 o
 -16   0   5         27.12         13.88        13.72 o
 -14   0   5       2624.76       2689.52       174.05 o
 -12   0   5        479.76        368.51        37.13 o
 -10   0   5        930.29       1084.21        51.83 o
  -8   0   5      18453.76      17616.74       385.71 o
  -6   0   5      44242.38      42087.59      1057.23 o
  -4   0   5       4098.43       3836.77       128.64 o
  -2   0   5       6852.26       7931.86       182.28 o
   0   0   5        769.68        812.18        47.57 o
   2   0   5      28347.94      29337.96       757.59 o
   4   0   5         11.43         19.17        28.12 o
   6   0   5       1652.17       1534.53       258.92 o
   8   0   5       2287.79       2230.22       157.21 o
  10   0   5      18076.32      17894.66       714.00 o
  12   0   5       1088.33       1545.71       135.35 o
  14   0   5      10001.79       9752.42       262.90 o
  16   0   5        797.25        820.45        56.29 o
  18   0   5       5015.33       4939.28       197.06 o
  20   0   5       5554.53       5219.47       377.71 o
  22   0   5       2605.66       2545.74       134.30 o
  24   0   5       2325.83       2369.97       181.90 o
  26   0   5         39.80         14.15        36.44 o
  28   0   5        520.35        433.61        69.74 o
  30   0   5        468.22        503.31        47.00 o
  32   0   5        288.06        282.68        40.98 o
 -33   1   5       1692.22       1826.28       116.40 o
 -31   1   5       2216.73       2148.98       144.41 o
 -29   1   5        718.91        787.95        91.71 o
 -27   1   5       2092.51       1946.98       110.03 o
 -25   1   5        184.78        177.86        32.37 o
 -23   1   5       1498.11       1360.60        81.10 o
 -21   1   5        324.49        284.71        39.17 o
 -19   1   5        252.78        237.85        33.67 o
 -17   1   5        470.34        466.14        44.47 o
 -11   1   5       6660.56       7558.66       222.17 o
  -9   1   5        250.89        238.20        23.65 o
  -7   1   5      37354.16      33515.62       700.32 o
  -5   1   5      14235.67      12292.52       503.85 o
  -3   1   5       1388.02       1498.48        86.47 o
  -1   1   5       2487.55       2347.23       125.24 o
   1   1   5       6887.80       7586.03       346.71 o
   3   1   5       1816.16       2146.17       177.30 o
   5   1   5       8034.90       7812.22       487.59 o
  15   1   5       4224.01       3946.60       134.50 o
  17   1   5       1161.26       1039.62       152.61 o
  19   1   5       4256.71       3737.88       243.83 o
  23   1   5         19.05          7.36        35.88 o
  25   1   5        194.84        172.84        51.84 o
  27   1   5        829.52        983.34       106.67 o
  29   1   5        454.53        473.72        48.47 o
  31   1   5         63.87         72.55        26.94 o
 -24   2   5       1240.69       1069.28       122.32 o
 -22   2   5       4943.15       4908.37       279.55 o
 -20   2   5        189.12        155.18        54.10 o
 -18   2   5       2664.90       2540.39       180.70 o
 -16   2   5       4619.74       4259.94       241.31 o
 -14   2   5      10574.19      10198.44       336.81 o
   2   2   5       1495.46       1734.95       133.48 o
   4   2   5       4198.66       4025.66       242.31 o
  12   2   5        678.55        685.48        94.77 o
  14   2   5         54.41         32.26        29.99 o
  16   2   5       1279.69       1312.97       143.73 o
  18   2   5       1375.26       1419.83       152.91 o
  26   2   5       2930.09       3148.42       210.78 o
  28   2   5        709.28        780.06        88.77 o
  30   2   5         10.82          4.07        16.41 o
 -21   3   5       1131.01       1004.77       115.29 o
 -19   3   5        347.95        331.79        70.75 o
 -17   3   5        617.71        551.32        54.44 o
 -15   3   5       2747.14       2589.31       118.94 o
 -13   3   5       1247.53       1345.90        76.92 o
 -11   3   5       1023.41       1131.76        65.21 o
  -9   3   5       5685.90       5748.88       204.04 o
   3   3   5      15462.61      15402.42       698.60 o
   5   3   5        236.21        314.46        69.05 o
   7   3   5       1772.56       1506.71       143.68 o
   9   3   5       2177.39       2038.89       110.93 o
  11   3   5       4113.89       3975.78       168.77 o
  13   3   5       1005.87        937.68       118.91 o
  15   3   5        121.87         94.17        49.80 o
  17   3   5       1125.43       1234.33       146.09 o
  19   3   5       3856.58       3640.07       264.06 o
  21   3   5       3059.31       3121.11       245.81 o
  29   3   5       1014.25       1048.94        94.25 o
 -22   4   5        173.90        122.58        49.92 o
 -20   4   5       1245.02       1255.61       128.44 o
 -18   4   5       3751.30       3845.78       208.69 o
 -16   4   5        918.53        945.84        74.27 o
 -14   4   5        504.56        486.53        63.05 o
 -12   4   5       2693.57       2656.24       180.24 o
 -10   4   5        750.04        754.33        59.63 o
  -8   4   5         95.42         69.49        24.74 o
  -4   4   5       6899.07       6790.27       344.41 o
  -2   4   5       3356.79       2892.17       148.41 o
   0   4   5        490.05        396.85        50.29 o
   2   4   5      10018.56      10289.38       456.76 o
   4   4   5       1285.35       1287.28        85.25 o
   6   4   5       6098.15       6009.02       197.32 o
   8   4   5       2086.27       2254.81       115.26 o
  10   4   5        840.74        850.70        76.59 o
  12   4   5        545.15        525.38        61.37 o
  14   4   5        861.09        880.21        78.63 o
  16   4   5        880.69        991.49       133.28 o
  18   4   5        591.05        755.38       116.16 o
  20   4   5       1521.41       1615.83       165.28 o
  26   4   5         52.26         27.96        24.67 o
 -21   5   5         90.42        104.24        47.65 o
 -19   5   5       3350.46       3717.15       281.59 o
 -17   5   5        494.91        396.46        93.96 o
 -15   5   5       2890.53       3400.92       274.80 o
 -11   5   5       1135.23       1276.35       127.75 o
  -9   5   5       1072.91       1190.24       122.19 o
  -7   5   5       4724.57       4601.41       248.74 o
  -5   5   5       2115.43       1970.13       224.60 o
  -3   5   5        375.84        356.44        56.66 o
  -1   5   5       1518.33       1355.49       160.40 o
   1   5   5        720.11        799.19        77.89 o
   3   5   5        463.55        492.14        62.05 o
   5   5   5        441.95        433.14        59.20 o
   7   5   5        922.15        955.83       196.81 o
   9   5   5        869.69        804.93        80.74 o
  11   5   5        204.61        243.86        46.15 o
  13   5   5        239.67        233.33        38.48 o
  15   5   5        421.06        402.41        58.42 o
  17   5   5        354.99        328.12        58.63 o
  19   5   5        968.67       1040.22        93.09 o
  21   5   5        341.25        418.74        84.45 o
  23   5   5       1487.05       1396.65       128.61 o
 -20   6   5         91.25         68.48        33.62 o
 -18   6   5        194.48        197.18        59.77 o
 -16   6   5        194.25        171.71        61.01 o
 -14   6   5       1448.70       1371.35       165.73 o
 -12   6   5        686.17        793.70       128.40 o
 -10   6   5        183.12        173.29        56.14 o
  -8   6   5       1024.00       1117.43        87.94 o
  -6   6   5       1112.91        953.52        81.33 o
  -4   6   5        483.43        458.95        95.78 o
  -2   6   5        776.31        611.55       109.95 o
   0   6   5        506.84        523.83       107.21 o
   2   6   5       1643.00       1864.66       120.71 o
   4   6   5       1469.28       1419.44       117.58 o
   6   6   5        592.19        651.69        72.81 o
   8   6   5        754.63        726.84        75.97 o
  10   6   5        150.58        195.56        42.60 o
  12   6   5        158.70        154.55        31.30 o
  14   6   5        287.73        334.13        53.09 o
  16   6   5        195.92        231.69        42.57 o
  18   6   5        118.95        124.73        29.73 o
  20   6   5         32.94         40.29        27.16 o
 -15   7   5        375.00        345.75        63.40 o
 -13   7   5       1231.50       1290.52       134.81 o
 -11   7   5        563.15        592.86        59.11 o
  -9   7   5        869.51        862.70        96.71 o
  -7   7   5        247.20        289.67        64.64 o
  -5   7   5        694.55        643.93        93.30 o
  -3   7   5        854.69        789.42        66.88 o
  -1   7   5        335.00        319.22        44.72 o
   1   7   5        504.38        605.58        95.33 o
   3   7   5        697.44        717.31       102.59 o
   5   7   5         95.08         62.59        39.16 o
   7   7   5        834.95        918.17       108.94 o
   9   7   5        144.11        214.83        54.10 o
  11   7   5        533.03        540.87        77.90 o
  13   7   5         38.77         25.01        23.54 o
 -13  -7   6         56.20         58.06        18.22 o
 -11  -7   6        573.84        416.68        49.37 o
  -9  -7   6       1157.54        970.30        82.12 o
 -20  -6   6        104.49         98.76        16.69 o
 -18  -6   6        133.96        124.91        20.64 o
 -16  -6   6        133.47        119.98        32.37 o
 -14  -6   6        906.65        852.83        88.10 o
 -25  -5   6         56.40         73.94        15.04 o
 -23  -5   6       1162.54       1129.69        62.09 o
 -21  -5   6        710.66        788.94        67.54 o
 -19  -5   6       1121.42       1069.11        70.82 o
 -17  -5   6        791.52        721.29        59.81 o
 -15  -5   6       3781.41       4038.81       162.59 o
 -13  -5   6       2513.82       2381.34       162.53 o
 -11  -5   6       2251.47       2312.17       175.99 o
  -9  -5   6        537.74        563.91        81.63 o
  19  -5   6        550.17        429.78        88.99 o
  21  -5   6        462.55        386.64        70.19 o
 -28  -4   6        106.05        105.38        24.79 o
 -26  -4   6        260.56        235.93        28.09 o
 -24  -4   6         61.62         46.86        17.39 o
 -22  -4   6        851.66        763.79        60.64 o
 -20  -4   6         92.50         93.57        25.48 o
 -18  -4   6       1891.95       1842.13       103.76 o
 -16  -4   6       1195.48       1118.42        79.07 o
 -14  -4   6       5766.18       5826.34       217.47 o
 -12  -4   6       1023.76       1042.90        63.29 o
 -10  -4   6        147.91        152.82        24.80 o
  -8  -4   6        339.98        309.40        33.88 o
  -6  -4   6       3155.62       2952.92       142.08 o
  -4  -4   6       5327.37       5161.79       159.78 o
  -2  -4   6          9.72         18.00        20.03 o
   0  -4   6        909.87        906.73        83.65 o
   2  -4   6       2307.35       2153.28       118.08 o
   4  -4   6       7335.02       7592.36       268.94 o
   6  -4   6       1919.99       1796.45       111.55 o
   8  -4   6        133.19        172.90        40.34 o
  10  -4   6        290.64        269.68       133.18 o
  12  -4   6       2892.56       2982.12       331.37 o
  14  -4   6       2221.61       2041.17       288.18 o
  16  -4   6        250.99        551.26       164.92 o
  18  -4   6         69.43         69.81        33.34 o
  20  -4   6        434.87        396.45        66.91 o
  22  -4   6        153.58        123.94        77.53 o
  24  -4   6        207.08        273.82        73.69 o
  26  -4   6         79.17         46.91        15.23 o
 -29  -3   6         81.89        114.09        30.11 o
 -27  -3   6        129.90        161.68        27.55 o
 -25  -3   6        572.17        507.81        49.94 o
 -23  -3   6       1163.51       1155.93        61.89 o
 -21  -3   6       2276.57       2121.30       111.64 o
 -19  -3   6        495.52        416.05        71.78 o
 -17  -3   6       1214.00       1175.40        92.64 o
 -15  -3   6        609.83        578.45        57.96 o
 -13  -3   6       1525.28       1572.27        95.40 o
 -11  -3   6        135.84        171.05        31.80 o
  -9  -3   6       2682.97       2709.06       101.02 o
  -7  -3   6       2330.50       2176.24        88.92 o
  -5  -3   6       2459.46       2330.98        89.39 o
  -3  -3   6       3490.63       3369.89       140.03 o
  -1  -3   6        833.10        869.22       151.91 o
   1  -3   6       4175.23       4785.43       184.63 o
   3  -3   6       9014.16       9357.22       258.17 o
   5  -3   6        964.63        988.25        68.04 o
   7  -3   6       3623.98       3664.24       245.70 o
   9  -3   6        358.68        338.19        56.26 o
  11  -3   6       2524.07       2526.68       178.98 o
  13  -3   6        477.69        419.76        68.05 o
  15  -3   6       3295.09       2909.28       243.46 o
  17  -3   6         94.59         49.29        34.05 o
  19  -3   6        216.72        240.53        92.14 o
  21  -3   6       1072.30       1217.33       112.49 o
  23  -3   6         16.01         32.12        32.82 o
  25  -3   6         51.36         90.87        31.80 o
  27  -3   6        165.05        165.81        27.75 o
 -32  -2   6        976.15        939.17        72.27 o
 -30  -2   6        795.62        758.04        75.53 o
 -28  -2   6        689.30        655.25        75.86 o
 -26  -2   6       1777.41       1619.88        92.34 o
 -24  -2   6        318.21        320.22        42.78 o
 -22  -2   6       2535.91       2455.07       197.61 o
 -20  -2   6       2499.89       2461.01       121.98 o
 -18  -2   6       5862.67       5636.84       171.66 o
 -16  -2   6        308.48        297.62        33.75 o
 -14  -2   6       2660.82       2763.96        94.11 o
 -12  -2   6       2202.84       2124.85        78.00 o
 -10  -2   6       5156.37       4861.32       182.35 o
  -8  -2   6       9957.57       9299.38       290.77 o
  -6  -2   6       9124.81       8111.24       258.92 o
  -4  -2   6       3517.98       3378.25       139.93 o
  -2  -2   6       6160.97       6055.21       211.07 o
   0  -2   6       2801.59       3181.28       131.38 o
   2  -2   6       9186.77       9863.78       305.90 o
   4  -2   6       2918.94       3005.92       180.10 o
   6  -2   6       2923.32       2805.01       176.12 o
   8  -2   6       1778.92       1560.31       126.57 o
  10  -2   6        661.44        699.93        62.03 o
  12  -2   6        444.94        430.03        51.37 o
  14  -2   6       1879.29       1861.23        89.63 o
  16  -2   6       1580.26       1600.02       107.36 o
  20  -2   6       2810.69       2629.31       189.88 o
  22  -2   6        968.21       1162.43       120.72 o
  24  -2   6        459.21        540.87       171.79 o
  26  -2   6        138.68        100.82        34.57 o
  28  -2   6        451.01        483.54        58.99 o
 -31  -1   6       2327.65       2383.35       248.05 o
 -29  -1   6        933.23        969.03       146.54 o
 -27  -1   6        769.74        731.50        63.32 o
 -25  -1   6        305.75        346.62        43.25 o
 -23  -1   6       4043.04       3759.09       151.97 o
 -21  -1   6       1695.38       1605.59        71.65 o
 -19  -1   6       1097.68       1052.89        55.84 o
 -17  -1   6        540.57        513.47        38.15 o
 -15  -1   6        460.18        474.74        29.52 o
 -13  -1   6        859.86        786.56        58.70 o
 -11  -1   6        958.15        848.48        49.39 o
  -9  -1   6       2692.08       2534.16        75.10 o
  -7  -1   6      15434.70      14156.00       323.22 o
  -5  -1   6      28606.81      27858.69       705.79 o
  -3  -1   6       3166.88       3456.22       127.27 o
  -1  -1   6       3572.20       3915.99       113.73 o
   1  -1   6      11846.24      12774.34       363.41 o
   3  -1   6      30127.10      30936.31       893.27 o
   5  -1   6       5369.55       5431.99       159.54 o
   7  -1   6        141.04        163.97        26.96 o
   9  -1   6       1400.89       1367.34        83.91 o
  11  -1   6        427.74        407.46        50.26 o
  13  -1   6       1167.58       1014.90        72.06 o
  15  -1   6       4318.31       4195.11       238.36 o
  17  -1   6        173.13        190.74        31.59 o
  19  -1   6       2324.62       2196.57       178.38 o
  21  -1   6       1922.50       2254.40       184.68 o
  23  -1   6        547.53        670.23        89.67 o
  25  -1   6        287.65        306.76        41.80 o
  27  -1   6        921.63        935.34        72.87 o
  29  -1   6        770.44        919.42        81.53 o
 -32   0   6       4790.17       5275.47       251.38 o
 -30   0   6       4868.89       5281.57       269.43 o
 -28   0   6        195.07        135.06        30.91 o
 -26   0   6        177.23        174.83        28.04 o
 -24   0   6       4528.49       4363.85       171.14 o
 -22   0   6       2211.68       2161.99        85.46 o
 -20   0   6       1096.74       1005.36        56.30 o
 -18   0   6       1801.09       1854.77        75.18 o
 -16   0   6          1.15         15.90        17.38 o
 -14   0   6         27.85         34.95        11.89 o
 -12   0   6       7424.39       6987.89       229.70 o
 -10   0   6        158.79        114.51        18.40 o
  -8   0   6       1524.73       1554.13        65.37 o
  -6   0   6      44214.77      42196.88      1115.20 o
  -4   0   6      27230.51      28673.67      1155.42 o
  -2   0   6        181.99        336.30        44.15 o
   0   0   6       5272.53       6019.11       603.71 o
   2   0   6         30.71         90.61        59.53 o
   4   0   6      34094.39      34771.12       912.44 o
   6   0   6       1468.33       1020.27       108.72 o
   8   0   6         60.13         70.51       111.94 o
  10   0   6       1819.02        970.13       227.21 o
  12   0   6       4411.67       4223.53       235.07 o
  14   0   6        145.22        206.91        50.03 o
  16   0   6        855.40        776.36        67.54 o
  18   0   6       1591.91       1449.94        96.65 o
  20   0   6       4425.77       4964.66       288.89 o
  22   0   6       1470.61       1437.45       140.57 o
  24   0   6          5.27          7.02        34.97 o
  26   0   6        108.30        126.88        43.80 o
  28   0   6       1094.41       1136.92       103.41 o
  30   0   6       1644.99       1812.66        85.07 o
 -31   1   6       2321.67       2504.37       152.70 o
 -29   1   6        925.26        987.49        99.77 o
 -27   1   6        763.56        757.87        68.33 o
 -25   1   6        374.74        364.95        52.19 o
 -23   1   6       3872.98       3676.85       215.25 o
 -21   1   6       1777.14       1638.16        86.80 o
 -19   1   6        946.14        911.26        79.99 o
 -17   1   6        544.76        530.98        39.53 o
 -15   1   6        678.24        726.30        40.46 o
 -13   1   6        612.27        532.04        67.03 o
 -11   1   6        846.78        807.47        48.87 o
  -9   1   6       2349.73       2051.12        81.81 o
  -7   1   6      15186.81      13391.96       395.12 o
  -5   1   6      27965.89      24900.40       986.63 o
  -3   1   6       3559.04       3804.45       133.11 o
  -1   1   6       3580.59       3925.80       195.57 o
   1   1   6      11909.48      13452.41       531.09 o
   3   1   6      30933.04      33631.58      1202.54 o
   5   1   6       5264.67       5065.16       327.59 o
   7   1   6         89.76        102.66        89.87 o
   9   1   6       1481.94       1161.94       217.30 o
  11   1   6        375.13        298.92        53.93 o
  13   1   6        871.91        781.12        69.44 o
  15   1   6       4881.82       4766.53       154.96 o
  17   1   6        177.81        154.01        40.64 o
  19   1   6       2279.14       2129.65       169.76 o
  23   1   6        558.97        575.02        85.93 o
  25   1   6        311.58        380.46        68.60 o
  27   1   6        872.17        932.55        69.64 o
  29   1   6        804.17        918.91        60.77 o
 -28   2   6        717.16        739.84        90.02 o
 -26   2   6       1723.23       1618.75       143.54 o
 -24   2   6        245.43        221.07        66.11 o
 -22   2   6       2731.01       2863.83       203.59 o
 -20   2   6       2353.31       2375.45       186.43 o
 -18   2   6       5993.89       6056.14       320.97 o
 -16   2   6        184.48        174.66        40.33 o
 -14   2   6       2936.82       2900.82       146.76 o
 -12   2   6       2085.53       1971.32       114.13 o
  10   2   6        830.65        746.24        94.55 o
  12   2   6        330.77        255.04        42.08 o
  14   2   6       1789.46       1667.88       170.69 o
  16   2   6       1369.76       1206.20       146.57 o
  18   2   6        596.71        522.61        97.37 o
 -25   3   6        523.69        451.27        76.08 o
 -23   3   6       1088.89       1035.33       121.40 o
 -21   3   6       2336.40       2310.25       183.48 o
 -19   3   6        620.38        534.03        71.84 o
 -17   3   6       1555.82       1474.65       109.47 o
 -15   3   6        563.90        470.12        62.37 o
 -13   3   6       1255.24       1317.55        69.85 o
 -11   3   6         34.24         21.55        17.28 o
  -9   3   6       2557.07       2550.35       106.97 o
  -7   3   6       2373.28       2498.51        99.90 o
   3   3   6       9053.60       8607.35       399.73 o
   5   3   6       1021.44       1054.60       103.17 o
   7   3   6       3661.27       3681.00       161.13 o
   9   3   6        318.58        320.38        45.73 o
  11   3   6       2131.48       2193.54       122.83 o
  13   3   6        575.38        600.48        62.86 o
  15   3   6       3577.31       3425.07       250.30 o
  17   3   6        162.87        134.58        62.25 o
  19   3   6        214.29        279.47        76.52 o
 -20   4   6         65.59         73.27        33.41 o
 -18   4   6       1952.95       1974.16       131.27 o
 -16   4   6        967.10        958.53        91.84 o
 -14   4   6       5315.66       5751.94       247.68 o
 -12   4   6        849.40        802.45        65.84 o
 -10   4   6        123.85        123.96        29.05 o
  -8   4   6        335.79        345.67        82.35 o
  -6   4   6       3442.69       3512.62       223.08 o
  -4   4   6       5324.77       5029.65       286.70 o
   2   4   6       2008.83       1992.54       157.62 o
   4   4   6       7694.45       7283.84       484.43 o
   6   4   6       1991.99       1941.06       230.36 o
   8   4   6        199.81        214.27        72.50 o
  10   4   6        236.34        325.20       123.66 o
  12   4   6       2545.10       2438.22       245.11 o
  14   4   6       1925.05       1994.19       125.14 o
  16   4   6        320.49        402.87        90.56 o
  18   4   6         91.98         99.15        59.53 o
  20   4   6        413.40        465.50        88.64 o
  24   4   6        206.73        163.91        45.73 o
  26   4   6         62.96         45.16        27.16 o
 -21   5   6        701.89        662.85       103.72 o
 -19   5   6       1104.91       1203.11       147.80 o
 -17   5   6        748.55        591.73       114.81 o
 -15   5   6       3576.51       3729.17       190.22 o
 -13   5   6       2393.94       2404.73       200.26 o
 -11   5   6       2065.44       2297.47       141.51 o
  -9   5   6        456.84        421.31        59.81 o
  -7   5   6       1491.94       1679.61       109.59 o
  -5   5   6       3483.71       3197.60       232.03 o
  -3   5   6        769.33        799.96       109.60 o
  -1   5   6       2029.77       1865.97       123.77 o
   1   5   6       1232.36       1286.39        98.12 o
   3   5   6       3575.35       3624.79       177.07 o
   5   5   6        841.30       1043.34        90.63 o
   7   5   6        947.72       1007.90       155.14 o
   9   5   6         62.10         63.57        34.18 o
  11   5   6        519.81        565.06        69.68 o
  13   5   6        635.62        647.14        68.30 o
  15   5   6        382.58        354.39        50.53 o
  17   5   6        256.02        313.33        73.24 o
  19   5   6        555.59        562.32        64.91 o
  21   5   6        444.43        542.30        82.42 o
 -20   6   6        108.26         79.00        34.86 o
 -18   6   6        170.10        117.72        46.63 o
 -16   6   6        131.46        127.79        50.59 o
 -14   6   6        876.01        951.56       133.96 o
 -12   6   6        389.43        392.91        54.98 o
 -10   6   6        266.45        297.65        49.71 o
  -8   6   6        751.65        842.97        80.22 o
  -6   6   6       2001.61       2250.67       286.06 o
  -4   6   6        295.82        334.78        50.98 o
  -2   6   6        740.05        710.27       112.43 o
   0   6   6       2677.70       2598.01       219.80 o
   2   6   6       1838.55       1788.49       114.73 o
   4   6   6        382.22        392.63        61.47 o
   6   6   6       1876.01       2069.25       126.33 o
   8   6   6        961.73        917.95        81.50 o
  10   6   6       1149.96       1254.01        91.96 o
  12   6   6       1773.20       1935.66       160.73 o
  14   6   6         33.51         22.41        35.20 o
  16   6   6        322.47        320.03        62.60 o
  18   6   6         84.81        107.98        36.56 o
 -13   7   6         41.63         54.10        28.75 o
 -11   7   6        588.75        493.68        80.51 o
  -7   7   6         74.85         88.28        32.60 o
  -5   7   6        488.30        447.01        46.58 o
  -3   7   6        492.51        500.90        50.33 o
  -1   7   6        411.47        415.38        47.62 o
   1   7   6        636.86        726.66        61.08 o
   3   7   6        258.07        365.86        69.39 o
   5   7   6        170.72        224.57        57.73 o
   7   7   6        643.99        710.98        89.57 o
   9   7   6        113.69         93.04        38.82 o
  11   7   6        240.15        313.79        55.58 o
 -11  -7   7         58.55         93.83        22.18 o
  -9  -7   7        372.35        331.14        43.25 o
 -20  -6   7        104.83         80.59        20.03 o
 -18  -6   7        183.86        201.37        34.75 o
 -16  -6   7        298.40        290.36        46.30 o
 -14  -6   7       1712.15       1658.15       122.37 o
 -12  -6   7        844.91        787.35        82.66 o
 -23  -5   7        700.29        760.87        53.73 o
 -21  -5   7       1645.63       1633.67        80.00 o
 -19  -5   7        176.70        181.78        28.39 o
 -17  -5   7       1342.81       1407.50        82.92 o
 -15  -5   7        574.90        599.92        54.70 o
 -13  -5   7       3398.49       3454.98       201.29 o
 -11  -5   7        928.39       1020.28       111.43 o
  -9  -5   7        942.92        955.40       107.12 o
  -7  -5   7        215.85        233.29        53.77 o
  15  -5   7        299.30        267.26        70.52 o
  17  -5   7        497.96        513.09        88.31 o
  19  -5   7         26.42         13.47        26.26 o
  21  -5   7         79.21         65.19        25.24 o
 -26  -4   7        113.61        115.65        19.23 o
 -24  -4   7       1144.16       1194.62        96.22 o
 -22  -4   7       1064.44        948.99        67.95 o
 -20  -4   7        234.84        241.89        47.94 o
 -18  -4   7       1327.70       1214.25        81.85 o
 -16  -4   7       1019.05        926.31        72.64 o
 -14  -4   7       2371.67       2394.37       123.30 o
 -12  -4   7         59.40         70.87        25.70 o
 -10  -4   7       6228.35       6101.75       187.33 o
  -8  -4   7        462.57        489.10        43.87 o
  -6  -4   7        845.70        779.41        70.61 o
  -4  -4   7        866.70        772.82        68.80 o
  -2  -4   7        406.90        407.46        49.42 o
   0  -4   7        774.31        873.68        98.51 o
   2  -4   7       2104.38       2088.35       126.80 o
   4  -4   7       4187.69       4067.22       155.74 o
   6  -4   7       4052.16       3923.17       156.26 o
   8  -4   7       1900.41       1550.32       194.99 o
  10  -4   7        420.07        381.84       108.45 o
  12  -4   7       2380.57       2629.68       271.77 o
  14  -4   7       3114.23       3795.72       345.02 o
  16  -4   7         80.56         71.08        66.33 o
  18  -4   7        674.02        696.90       143.91 o
  20  -4   7          2.59          0.88        20.34 o
  22  -4   7         18.95         -9.96        33.27 o
  24  -4   7        635.04        646.02        88.55 o
 -29  -3   7        522.48        493.78        51.18 o
 -27  -3   7        452.99        468.04        40.74 o
 -25  -3   7       1837.50       1704.80       129.85 o
 -23  -3   7       1500.14       1374.33        70.33 o
 -21  -3   7        922.55        958.01        70.93 o
 -19  -3   7        672.68        716.76        90.69 o
 -17  -3   7        535.66        446.06        42.23 o
 -15  -3   7       3013.52       3170.90       102.93 o
 -13  -3   7       3044.58       3244.51       126.80 o
 -11  -3   7       1426.56       1567.36       113.85 o
  -9  -3   7        470.19        472.95        56.49 o
  -7  -3   7       2110.36       2094.44        90.33 o
  -5  -3   7       5147.57       5113.01       161.27 o
  -3  -3   7       5687.16       5384.15       202.35 o
  -1  -3   7        892.55        862.90        77.25 o
   1  -3   7        553.15        658.28        52.94 o
   3  -3   7      20400.58      22053.15       514.11 o
   5  -3   7       7701.03       7922.11       242.09 o
   7  -3   7       2073.44       2106.79       133.67 o
   9  -3   7       1077.15       1069.83        98.03 o
  11  -3   7       4550.04       4730.51       225.61 o
  13  -3   7       1264.05       1021.50       216.89 o
  15  -3   7        132.81        138.55        50.14 o
  17  -3   7        365.50        349.03        75.34 o
  19  -3   7        626.43        641.22       200.68 o
  21  -3   7        844.20        825.82        84.57 o
  23  -3   7        149.71        162.43        87.38 o
  25  -3   7        217.99        183.36        43.30 o
 -30  -2   7       1161.34       1108.89        86.09 o
 -28  -2   7        436.31        450.46        61.02 o
 -26  -2   7        772.24        708.49        81.53 o
 -24  -2   7        564.63        516.72        74.38 o
 -22  -2   7       8740.96       8115.07       392.21 o
 -20  -2   7       7515.24       7350.04       363.97 o
 -18  -2   7        865.66        870.43       121.05 o
 -16  -2   7       1120.88       1110.84        65.89 o
 -14  -2   7       3474.68       3626.17       171.65 o
 -12  -2   7       1914.49       1902.04        62.33 o
 -10  -2   7       1382.47       1319.23        52.60 o
  -8  -2   7       5369.15       5217.45       113.19 o
  -6  -2   7      11347.91      10565.19       264.66 o
  -4  -2   7       4132.09       4136.37       169.64 o
  -2  -2   7       1224.36       1400.80        88.32 o
   0  -2   7       1585.07       1829.45       146.04 o
   2  -2   7       3091.92       3331.37       146.05 o
   4  -2   7      24194.04      26232.70       996.87 o
   6  -2   7       8063.26       8199.44       306.82 o
   8  -2   7        490.48        438.12        61.01 o
  10  -2   7        862.42        896.83        90.79 o
  12  -2   7       2230.72       2080.35        91.16 o
  14  -2   7       9000.57       9140.24       267.79 o
  16  -2   7       3298.07       3348.87       225.09 o
  18  -2   7        407.71        500.82       213.28 o
  20  -2   7       1278.07       1378.74       324.72 o
  22  -2   7        164.25        229.04        51.20 o
  24  -2   7        359.56        337.44        82.07 o
  26  -2   7        144.00        219.59        42.90 o
  28  -2   7        609.40        610.23        59.11 o
 -31  -1   7        759.92        733.19        57.92 o
 -29  -1   7       1549.93       1403.61       111.37 o
 -27  -1   7        929.02       1027.89        75.25 o
 -25  -1   7        426.82        401.32        61.93 o
 -23  -1   7       3097.53       2686.52       217.35 o
 -21  -1   7       3744.09       3630.22       131.59 o
 -19  -1   7       1177.65       1187.82        68.89 o
 -17  -1   7       1820.50       1856.76        95.93 o
 -15  -1   7       4746.92       5433.47       242.70 o
 -13  -1   7       1087.12       1089.61        51.38 o
 -11  -1   7         23.88         47.24         8.94 o
  -9  -1   7       2349.33       2342.11        90.15 o
  -7  -1   7       1269.82       1372.23        85.66 o
  -5  -1   7       9817.67       9681.68       427.85 o
  -3  -1   7        699.76        709.78        43.78 o
  -1  -1   7       4622.55       5180.56       179.94 o
   1  -1   7       2241.49       2450.70       106.81 o
   3  -1   7       6731.63       6521.84       227.91 o
   5  -1   7       4022.56       3866.05       162.86 o
   7  -1   7       1158.08       1024.69        89.54 o
   9  -1   7        610.36        635.07        48.41 o
  11  -1   7        907.65        818.05        61.44 o
  13  -1   7        960.70        857.24        86.90 o
  15  -1   7       5266.78       4592.88       483.23 o
  17  -1   7       1553.35       1651.62       153.15 o
  19  -1   7        957.34       1029.01       120.60 o
  21  -1   7       1031.43       1098.14       124.23 o
  23  -1   7        568.09        587.93        78.46 o
  25  -1   7        278.39        340.62        42.50 o
  27  -1   7        565.80        501.22        44.23 o
  29  -1   7        634.41        680.01        61.15 o
 -32   0   7        263.42        238.18        41.09 o
 -30   0   7       1833.34       1792.32       176.16 o
 -28   0   7         76.22         73.81        26.24 o
 -26   0   7        121.11        116.17        25.66 o
 -24   0   7       7817.02       7334.38       252.61 o
 -22   0   7       7614.99       7917.72       243.07 o
 -20   0   7        270.99        293.48        40.27 o
 -18   0   7         71.13         61.74        21.42 o
 -16   0   7         49.88         67.31        20.23 o
 -14   0   7       1361.76       1388.28        47.58 o
 -12   0   7         59.69         64.96        11.96 o
 -10   0   7        137.89        122.85        20.79 o
  -8   0   7         83.05        146.96        21.41 o
  -6   0   7       2453.52       2264.41       115.16 o
  -4   0   7      11298.10      11563.76       505.67 o
  -2   0   7       6011.55       7030.91       309.45 o
   0   0   7       1180.27       1350.15       106.82 o
   2   0   7      20443.05      22889.13       884.71 o
   4   0   7      13781.87      13813.37       610.20 o
   6   0   7        112.77        139.22        66.44 o
   8   0   7        346.57        461.19       125.09 o
  10   0   7       3230.92       3037.02       163.02 o
  12   0   7       2301.09       2136.07       187.75 o
  14   0   7       7895.40       7417.24       670.58 o
  16   0   7        320.66        248.09        39.01 o
  18   0   7        380.21        443.53        77.54 o
  20   0   7       1111.93       1269.54       133.52 o
  22   0   7        386.29        321.50        70.64 o
  24   0   7       1097.16       1252.13       118.80 o
  26   0   7          6.45         25.34        18.41 o
  28   0   7        587.51        643.81        69.52 o
 -31   1   7        780.56        817.41        74.63 o
 -29   1   7       1444.45       1513.85       119.06 o
 -27   1   7        978.26        959.57        76.61 o
 -25   1   7        356.72        305.11        40.63 o
 -23   1   7       3104.97       2814.06       101.47 o
 -21   1   7       3381.89       3132.80       160.39 o
 -19   1   7       1200.51       1232.14        64.34 o
 -17   1   7       1897.27       2008.61        81.10 o
 -15   1   7       4382.65       5198.65       258.40 o
 -13   1   7        682.26        677.60        38.96 o
 -11   1   7         76.63         92.62        13.51 o
  -9   1   7       2239.81       2112.40       105.16 o
  -7   1   7       1190.11       1125.96        77.35 o
  -5   1   7       9468.43       8617.22       404.39 o
  -3   1   7        881.34        848.25        89.18 o
  -1   1   7       4706.02       5064.91       246.10 o
   5   1   7       3891.98       3845.68       255.22 o
   7   1   7        875.10        788.63       128.08 o
   9   1   7        604.55        520.25       123.07 o
  11   1   7        724.93        655.25        85.43 o
  13   1   7        601.99        515.17       113.45 o
  15   1   7       5205.22       4821.07       426.20 o
  17   1   7       1765.81       1713.23       150.57 o
  19   1   7        930.79        818.37       105.09 o
  21   1   7        867.33        967.03       112.22 o
  23   1   7        490.39        500.62        77.78 o
  25   1   7        311.92        400.95        63.73 o
  27   1   7        528.13        513.00        65.67 o
  29   1   7        654.51        646.16        61.49 o
 -28   2   7        419.18        363.85        64.76 o
 -26   2   7        702.83        777.98        99.87 o
 -24   2   7        524.21        601.73        95.44 o
 -22   2   7       9014.48       9010.45       433.80 o
 -20   2   7       7783.17       7872.99       400.52 o
 -18   2   7        938.93        864.58        85.28 o
 -16   2   7       1194.00       1058.79        91.86 o
 -14   2   7       3541.71       3497.40       173.12 o
 -12   2   7       1757.53       1780.08       118.85 o
 -10   2   7       1503.20       1494.75        97.34 o
  -8   2   7       4909.90       4839.20       197.14 o
  10   2   7        820.47        660.84        89.57 o
  12   2   7       2183.39       1737.62       153.22 o
  14   2   7       8792.97       8446.02       309.93 o
  16   2   7       3311.83       2911.50       157.39 o
  18   2   7        422.97        400.97        73.13 o
 -27   3   7        413.36        512.16        70.87 o
 -25   3   7       1783.90       1698.90       142.76 o
 -23   3   7       1470.11       1425.60       138.99 o
 -21   3   7       1061.11       1039.05       123.21 o
 -19   3   7        652.36        829.20       148.15 o
 -17   3   7        536.40        520.78        68.45 o
 -15   3   7       2723.64       2912.84       165.07 o
 -13   3   7       3012.37       3114.97       131.89 o
 -11   3   7       1486.46       1508.62       163.37 o
  -9   3   7        393.36        412.85        55.68 o
  -7   3   7       2271.36       2393.39       101.74 o
  -5   3   7       5104.69       5243.25       265.91 o
   1   3   7        675.94        701.21        83.79 o
   3   3   7      20021.22      20488.42       834.63 o
   5   3   7       8163.75       7994.48       379.11 o
   7   3   7       1817.35       2031.62       158.06 o
   9   3   7       1049.55       1193.75       117.10 o
  11   3   7       4150.56       4160.97       300.61 o
  13   3   7       1331.37       1360.64        78.32 o
  15   3   7        122.50        135.37        60.21 o
  17   3   7        430.17        439.13        92.94 o
 -22   4   7       1179.26       1175.88       117.57 o
 -20   4   7        237.02        203.52        46.01 o
 -18   4   7       1306.94       1268.09       171.20 o
 -16   4   7        948.61       1019.37        95.12 o
 -14   4   7       2338.98       2411.64       149.22 o
 -12   4   7         85.05        111.50        29.31 o
 -10   4   7       6444.56       6446.74       236.93 o
  -8   4   7        549.82        632.49        56.22 o
  -6   4   7        945.67       1029.03        79.23 o
  -4   4   7        936.86        842.85       104.52 o
   2   4   7       2462.59       2525.27       173.75 o
   4   4   7       4193.43       4168.28       248.36 o
   6   4   7       4020.39       4247.20       251.62 o
   8   4   7       1842.08       1836.94       161.56 o
  10   4   7        505.99        428.42        87.23 o
  12   4   7       2268.22       2306.75       200.47 o
  14   4   7       3462.51       3842.66       241.33 o
  16   4   7         37.12         90.54        51.72 o
  18   4   7        692.64        816.92       117.75 o
 -19   5   7        177.43        152.16        35.02 o
 -17   5   7       1376.55       1437.37       221.34 o
 -15   5   7        475.05        503.71        66.76 o
 -13   5   7       3123.09       3250.41       173.46 o
 -11   5   7       1104.20       1191.94       101.02 o
  -9   5   7        892.68        986.24        72.71 o
  -7   5   7        211.69        198.76        41.13 o
  -5   5   7       1516.77       1633.18       107.73 o
  -3   5   7        489.52        382.20        79.59 o
  -1   5   7         65.09         51.16        36.22 o
   1   5   7       2864.14       2774.96       140.12 o
   3   5   7        476.61        578.61        66.12 o
   5   5   7       2519.20       2443.95       141.05 o
   7   5   7       2989.91       3348.37       167.79 o
   9   5   7       1146.26       1300.27        99.25 o
  11   5   7        253.10        307.31        82.69 o
  13   5   7       1440.78       1496.15       101.61 o
  15   5   7        291.51        281.87        43.08 o
  17   5   7        556.09        675.36        95.90 o
 -18   6   7        226.53        233.07        55.01 o
 -16   6   7        326.64        332.93        69.62 o
 -14   6   7       1666.23       1772.93       106.07 o
 -12   6   7        786.63        740.34        70.11 o
 -10   6   7        382.17        487.51        59.67 o
  -8   6   7        744.83        773.02        94.66 o
  -6   6   7        440.31        415.70        72.11 o
  -4   6   7       1220.30       1438.19       130.14 o
  -2   6   7        130.81        104.02        42.78 o
   0   6   7        201.28        298.15        72.22 o
   2   6   7        705.43        751.42        87.30 o
   4   6   7       1055.39       1038.10        82.48 o
   6   6   7         11.53         40.98        25.84 o
   8   6   7         44.18         74.44        28.25 o
  10   6   7        681.80        646.70        72.41 o
  12   6   7        339.02        334.34        44.09 o
  14   6   7       1096.08       1120.70       113.04 o
  16   6   7        452.82        418.58        64.31 o
  -9   7   7        401.71        376.55        51.17 o
  -7   7   7        548.57        497.17        60.58 o
  -5   7   7        314.72        328.41        51.17 o
  -3   7   7         79.72         65.19        29.54 o
  -1   7   7        769.60        836.71        60.17 o
   1   7   7        309.00        331.06        38.87 o
   3   7   7       1031.42       1097.52       126.91 o
   5   7   7        192.05        192.92        29.64 o
   7   7   7        704.92        642.72        49.34 o
   9   7   7         73.52         82.50        19.86 o
  -7  -7   8        449.54        374.20        42.69 o
 -18  -6   8          6.44         12.79        11.32 o
 -16  -6   8        292.26        244.75        38.26 o
 -14  -6   8        565.53        554.69        61.37 o
 -12  -6   8         38.30         30.67        19.92 o
 -23  -5   8       1367.82       1209.58        54.64 o
 -21  -5   8        786.34        770.97        48.28 o
 -19  -5   8       1288.56       1263.73        69.54 o
 -17  -5   8        216.39        178.85        28.05 o
 -15  -5   8       1508.45       1559.67        86.30 o
 -13  -5   8       3635.69       3638.29       209.84 o
 -11  -5   8        503.72        434.29        47.86 o
  -9  -5   8       1724.17       1625.86       142.64 o
  -7  -5   8        113.36        152.91        43.46 o
  -5  -5   8       1686.56       1825.88       150.45 o
  11  -5   8       1368.42       1458.39       148.39 o
  13  -5   8       1715.17       1467.60       148.65 o
  15  -5   8        571.08        517.99        82.76 o
  17  -5   8         45.41         73.91        34.07 o
  19  -5   8        101.63        104.02        29.32 o
 -24  -4   8       1612.64       1589.60        92.63 o
 -22  -4   8        897.50        851.85        57.47 o
 -20  -4   8        149.99        145.23        27.96 o
 -18  -4   8        122.78        145.99        28.77 o
 -16  -4   8        803.38        736.12        63.40 o
 -14  -4   8        861.44        825.72        68.61 o
 -12  -4   8       1006.85        936.90        73.35 o
 -10  -4   8       3625.83       3865.38       166.33 o
  -8  -4   8       1932.51       1949.93       129.45 o
  -6  -4   8       1513.18       1437.40       139.78 o
  -4  -4   8       1167.41       1096.76       116.31 o
  -2  -4   8        128.65        178.27        49.01 o
   0  -4   8        180.03        176.80        55.80 o
   2  -4   8        293.59        290.80        72.33 o
   4  -4   8       2341.33       2416.11       219.75 o
   6  -4   8        662.01        581.39       110.62 o
   8  -4   8        787.93        621.06       116.63 o
  10  -4   8        492.15        495.86       108.23 o
  12  -4   8        427.75        428.37       103.47 o
  14  -4   8       3002.30       3237.11       276.19 o
  16  -4   8       2249.26       2574.39       235.40 o
  18  -4   8        604.42        741.15       120.13 o
  20  -4   8        176.27        187.33        55.01 o
  22  -4   8        540.25        514.73        73.71 o
 -27  -3   8         66.05         34.41        20.26 o
 -23  -3   8        810.75        797.97        80.17 o
 -21  -3   8       3254.03       2788.79       175.20 o
 -19  -3   8        507.81        483.07        71.21 o
 -17  -3   8        449.63        474.28        52.46 o
 -15  -3   8       2449.53       2443.96       168.42 o
 -13  -3   8       2768.08       2752.64       134.51 o
 -11  -3   8        512.08        485.25        41.61 o
  -9  -3   8        556.61        530.93        40.46 o
  -7  -3   8        218.47        188.98        24.72 o
  -5  -3   8       2786.41       2765.89       130.79 o
  -3  -3   8       3088.30       2896.71       140.34 o
  -1  -3   8        781.83        748.02        90.98 o
   1  -3   8        554.63        569.74        65.91 o
   3  -3   8       3835.47       4016.63       152.04 o
   5  -3   8       3570.58       3569.00       146.42 o
   7  -3   8       1210.63       1279.09        84.87 o
   9  -3   8        123.71        141.87        42.20 o
  11  -3   8       3100.72       3047.67       294.22 o
  15  -3   8        104.20        207.01       101.64 o
  17  -3   8         82.40         51.51        29.62 o
  19  -3   8        109.96        100.50        87.55 o
  21  -3   8        184.56        180.85        37.96 o
  23  -3   8        866.44        957.51        71.28 o
  25  -3   8        614.67        495.19        69.53 o
 -30  -2   8        101.35        109.91        26.60 o
 -28  -2   8         29.15          3.85        21.73 o
 -26  -2   8       1020.35        923.69        88.34 o
 -24  -2   8       1784.46       1811.45       137.66 o
 -22  -2   8       5163.45       4594.65       258.94 o
 -20  -2   8       6535.67       6651.61       332.98 o
 -18  -2   8       1944.56       1953.99       128.88 o
 -16  -2   8       1434.63       1490.70       100.36 o
 -14  -2   8       1943.38       2132.91       167.91 o
 -12  -2   8       3066.58       3192.69        98.14 o
 -10  -2   8       1743.99       1758.15        68.41 o
  -8  -2   8       5442.95       5397.63       121.99 o
  -6  -2   8       2626.20       2488.53        81.84 o
  -4  -2   8        676.09        646.81        49.63 o
  -2  -2   8        708.56        725.67        45.82 o
   0  -2   8       2495.99       2402.19       134.61 o
   2  -2   8       2676.09       2907.51       120.08 o
   4  -2   8       6715.66       7094.13       219.94 o
   6  -2   8       3888.00       4184.59       196.64 o
   8  -2   8        902.27        955.20        89.38 o
  10  -2   8        168.20        218.17        46.10 o
  12  -2   8       4346.99       4538.94       269.25 o
  14  -2   8       7580.95       8139.28       322.85 o
  16  -2   8        803.31        959.64       137.57 o
  18  -2   8        709.13        812.73       181.95 o
  20  -2   8        203.31        213.93        46.61 o
  22  -2   8        349.93        320.01        51.81 o
  24  -2   8        755.22        798.09        83.57 o
  26  -2   8         60.31        107.07        28.41 o
 -31  -1   8        181.00        183.49        32.26 o
 -29  -1   8        321.39        305.16        34.77 o
 -27  -1   8        332.82        267.73        37.53 o
 -25  -1   8       1209.78       1260.17       139.55 o
 -23  -1   8       5749.80       5470.66       298.11 o
 -21  -1   8       6603.17       6428.43       261.24 o
 -19  -1   8        700.30        690.92        54.40 o
 -17  -1   8        777.10        815.45        52.42 o
 -15  -1   8        232.92        260.34        25.41 o
 -13  -1   8       2681.40       2698.47        72.54 o
 -11  -1   8        138.88        161.06        15.01 o
  -9  -1   8        438.05        436.70        24.41 o
  -7  -1   8        767.68        736.94        33.64 o
  -5  -1   8       2122.63       2094.18        96.05 o
  -3  -1   8         53.50         53.00        19.62 o
  -1  -1   8       5214.89       5809.36       275.07 o
   1  -1   8       2440.74       3014.50       130.88 o
   3  -1   8       5272.32       5200.95       143.75 o
   5  -1   8       8177.86       8480.29       242.96 o
   7  -1   8       1110.83       1059.84        72.42 o
   9  -1   8         35.48         51.69        28.37 o
  11  -1   8        925.87        909.95        84.39 o
  13  -1   8       1294.87       1123.34        98.87 o
  15  -1   8        348.20        320.92        70.75 o
  17  -1   8        414.37        445.35        83.32 o
  19  -1   8        168.21         56.59        43.80 o
  21  -1   8        698.11        835.71       106.77 o
  23  -1   8        567.72        541.62        52.78 o
  25  -1   8       1328.30       1293.51        82.02 o
  27  -1   8        414.18        516.49        39.91 o
 -30   0   8       1247.40       1383.78       101.16 o
 -28   0   8       1247.93       1179.91        72.86 o
 -26   0   8        214.30        194.34        26.46 o
 -24   0   8       1300.93       1510.46        85.44 o
 -22   0   8      13623.23      13403.38       348.75 o
 -20   0   8       4889.21       4898.74       218.57 o
 -18   0   8         89.14         66.02        23.16 o
 -16   0   8       1847.49       1921.33       110.09 o
 -14   0   8       1216.70       1183.58        49.83 o
 -12   0   8       1982.97       2019.97        60.38 o
 -10   0   8       6642.05       6444.30       123.83 o
  -8   0   8         57.66         57.40        12.40 o
  -6   0   8        220.80        215.26        21.34 o
  -4   0   8       8646.81       9089.04       438.95 o
  -2   0   8        281.97        236.25        46.98 o
   0   0   8        225.80        193.34        45.28 o
   2   0   8      19517.67      21374.21       834.98 o
   4   0   8      43238.89      43919.36      1618.47 o
   6   0   8       6181.14       5848.25       337.02 o
   8   0   8        659.88        572.30       153.70 o
  10   0   8        839.44        768.55        77.84 o
  12   0   8       1775.49       1559.19       175.21 o
  14   0   8      23165.77      21843.83       679.57 o
  16   0   8        892.19        963.41       113.80 o
  18   0   8        532.58        618.37        94.31 o
  20   0   8       3004.56       2957.32       210.54 o
  22   0   8       1255.71       1203.99       122.55 o
  24   0   8         74.55         70.29        36.67 o
  26   0   8         91.68         65.81        19.69 o
  28   0   8        406.62        473.82        52.99 o
 -31   1   8        233.97        214.18        35.21 o
 -29   1   8        312.23        285.16        48.68 o
 -27   1   8        346.98        384.23        47.17 o
 -25   1   8       1121.39       1130.68       132.20 o
 -23   1   8       5398.27       5111.99       206.45 o
 -21   1   8       7216.80       7078.74       245.88 o
 -19   1   8        691.87        625.07        47.97 o
 -17   1   8        723.91        704.64        50.76 o
 -15   1   8        177.20        184.81        28.13 o
 -13   1   8       2637.76       2692.98        83.52 o
 -11   1   8        163.93        198.79        24.63 o
  -9   1   8        402.36        358.83        30.82 o
  -7   1   8        794.54        753.90        50.82 o
  -5   1   8       1899.98       1850.04       118.59 o
  -1   1   8       5201.54       5875.63       280.06 o
   1   1   8       2629.31       3120.91       109.46 o
   3   1   8       5896.48       5825.95       216.72 o
   5   1   8       8278.85       8561.97       420.75 o
   7   1   8       1228.43       1025.47        84.37 o
   9   1   8         47.40         39.56        31.62 o
  11   1   8       1059.29        939.48        90.86 o
  13   1   8       1340.35       1134.13       103.41 o
  15   1   8        387.72        456.77        79.47 o
  17   1   8        414.74        427.69        78.56 o
  19   1   8        208.99        150.88        50.37 o
  21   1   8        680.18        738.78        95.56 o
  23   1   8        588.84        573.22        67.82 o
  25   1   8       1313.29       1359.47       109.54 o
  27   1   8        393.85        464.40        55.02 o
 -28   2   8         21.21         29.09        34.29 o
 -26   2   8        979.07        891.84       104.08 o
 -24   2   8       2048.35       2053.67       166.35 o
 -22   2   8       5329.24       5157.76       295.07 o
 -20   2   8       6487.41       6676.87       361.26 o
 -18   2   8       1859.70       1873.18       166.32 o
 -16   2   8       1602.27       1697.10       154.07 o
 -14   2   8       2069.04       2238.69       135.74 o
 -12   2   8       3390.32       3270.20       164.83 o
 -10   2   8       1946.27       1923.57       116.48 o
  -8   2   8       5312.95       5251.13       342.13 o
  -6   2   8       2879.04       2818.69       225.74 o
  10   2   8        168.73        102.89        44.03 o
  12   2   8       4538.00       4029.02       262.93 o
  16   2   8       1053.87       1042.21       117.10 o
  18   2   8        659.66        719.18        98.05 o
  20   2   8        221.77        206.01        53.54 o
 -27   3   8         82.12         74.70        35.20 o
 -25   3   8        239.25        342.98        64.18 o
 -23   3   8       1015.04       1029.32       113.48 o
 -21   3   8       3358.55       3258.34       219.89 o
 -19   3   8        575.52        659.25       101.10 o
 -17   3   8        490.57        510.99        89.32 o
 -15   3   8       2367.79       2261.73       143.74 o
 -13   3   8       2737.77       2682.33       326.47 o
 -11   3   8        480.89        446.15        48.41 o
  -9   3   8        532.61        513.95        50.04 o
  -7   3   8        270.29        239.41        34.41 o
  -5   3   8       2350.40       2379.98       168.08 o
   1   3   8        602.00        572.32        78.57 o
   3   3   8       3840.86       3859.61       231.19 o
   5   3   8       3744.82       3927.14       233.10 o
   7   3   8       1237.00       1321.86       127.76 o
   9   3   8         99.92        127.33        48.78 o
  11   3   8       2924.52       2680.73       168.64 o
  13   3   8       3754.23       3655.08       240.29 o
  15   3   8        100.70        127.24        56.37 o
  17   3   8         71.49         29.99        44.14 o
 -24   4   8       1501.44       1489.47       117.72 o
 -22   4   8        973.61        967.95       102.27 o
 -20   4   8        156.13        122.02        50.93 o
 -18   4   8        102.02        112.98        37.65 o
 -16   4   8        844.39        793.43       125.29 o
 -14   4   8        703.79        828.91       112.32 o
 -12   4   8        833.39        698.13        63.14 o
 -10   4   8       3666.97       3872.26       259.62 o
  -8   4   8       1818.16       1799.33        98.54 o
  -6   4   8       1445.83       1414.23        95.67 o
  -4   4   8       1029.82        874.55        74.36 o
   2   4   8        340.43        421.56        73.24 o
   4   4   8       2544.22       2736.81       190.65 o
   6   4   8        691.02        760.86        98.62 o
   8   4   8        773.92        655.37        93.07 o
  10   4   8        443.60        474.55        58.16 o
  12   4   8        350.76        301.02        50.83 o
  14   4   8       2935.58       3023.88       150.01 o
  16   4   8       2274.44       2289.16       196.52 o
 -21   5   8        842.41        865.24        83.13 o
 -19   5   8       1198.21       1350.54       116.10 o
 -17   5   8        208.40        238.00        55.69 o
 -15   5   8       1475.59       1454.02       106.56 o
 -13   5   8       3753.48       4064.72       238.33 o
 -11   5   8        587.37        637.25        73.08 o
  -9   5   8       1812.35       1799.72        97.89 o
  -7   5   8         75.43        101.85        33.08 o
  -5   5   8       1646.77       1832.82       120.08 o
  -3   5   8        288.00        301.27        46.85 o
  -1   5   8        487.26        379.82        78.00 o
   1   5   8        616.09        498.95        86.95 o
   3   5   8       2146.42       1967.84       123.46 o
   5   5   8       2442.41       2702.48       190.86 o
   7   5   8       1031.70       1148.55       120.72 o
   9   5   8        922.88        935.29        81.25 o
  11   5   8       1496.38       1385.28        95.53 o
  13   5   8       1700.35       1771.55       103.52 o
  15   5   8        584.44        588.30        70.31 o
  17   5   8         48.78         19.58        27.73 o
 -16   6   8        286.41        301.91        47.32 o
 -14   6   8        568.19        510.28        51.96 o
 -12   6   8         30.75         16.92        19.80 o
 -10   6   8         58.62         56.93        35.54 o
  -8   6   8        633.92        683.99        86.28 o
  -6   6   8        428.63        380.38        66.57 o
  -4   6   8       1143.08       1449.15       125.38 o
  -2   6   8        140.77        115.54        30.66 o
   0   6   8        266.60        254.47        55.92 o
   2   6   8        468.98        397.26        63.96 o
   4   6   8        264.39        328.72        56.26 o
   6   6   8        171.84        144.72        31.52 o
   8   6   8        601.81        613.10        56.56 o
  10   6   8         12.93         15.22        17.13 o
  12   6   8       1239.16       1095.52        69.11 o
  14   6   8       1954.31       1860.00       132.53 o
  -7   7   8        502.34        509.53        55.37 o
  -5   7   8         68.46         72.55        27.73 o
  -3   7   8        432.94        413.70        52.87 o
  -1   7   8        831.19        877.29        78.03 o
   1   7   8        176.35        220.50        41.32 o
   3   7   8        172.82        147.38        32.15 o
 -14  -6   9        511.10        463.10        48.46 o
 -12  -6   9        261.32        262.74        40.64 o
 -10  -6   9        148.21        166.28        34.18 o
 -21  -5   9       1959.46       1580.20        91.39 o
 -19  -5   9        280.37        242.18        26.49 o
 -17  -5   9        299.43        296.86        32.13 o
 -15  -5   9        257.29        301.15        38.32 o
 -13  -5   9       1850.79       1855.08        93.85 o
 -11  -5   9        996.64        995.18        68.24 o
  -9  -5   9       4660.07       4939.69       266.61 o
  -7  -5   9         43.27        123.71        41.42 o
  -5  -5   9       1410.29       1637.14       135.70 o
  -3  -5   9        259.23        175.79        46.52 o
   9  -5   9        182.72        161.52        47.54 o
  11  -5   9        285.99        245.08        55.92 o
  13  -5   9        539.37        605.28        80.95 o
  15  -5   9       1047.71       1085.57       100.70 o
  17  -5   9        760.82        751.11        73.62 o
 -24  -4   9        662.03        527.48        48.92 o
 -22  -4   9        497.03        399.77        49.93 o
 -20  -4   9        219.11        164.92        37.13 o
 -18  -4   9        635.12        619.22        74.39 o
 -16  -4   9        543.03        724.01        83.78 o
 -14  -4   9        815.95        889.29        69.66 o
 -12  -4   9        941.47        917.18        73.21 o
 -10  -4   9        249.31        279.59        41.97 o
  -8  -4   9       3228.02       3432.75       208.47 o
  -6  -4   9       1787.38       1817.22       103.61 o
  -4  -4   9        369.87        343.94        50.25 o
  -2  -4   9         61.82         67.23        25.23 o
   0  -4   9        912.00        841.58        92.63 o
   2  -4   9         66.03         60.67        37.69 o
   4  -4   9        925.52        804.33       122.41 o
   6  -4   9        614.97        646.81       108.69 o
   8  -4   9        673.31        520.14       100.54 o
  10  -4   9        347.96        346.51        84.22 o
  12  -4   9       1445.73       1714.44       178.64 o
  14  -4   9       2145.48       2311.24       204.11 o
  16  -4   9        466.74        453.64        85.82 o
  18  -4   9        233.51        183.15        51.96 o
  20  -4   9         17.11         11.32        18.90 o
 -21  -3   9        909.26        820.78        83.80 o
 -19  -3   9       2024.55       1815.30       137.79 o
 -17  -3   9       1694.73       1609.77        95.26 o
 -15  -3   9        416.12        367.61        40.58 o
 -13  -3   9       1421.93       1668.05        86.38 o
 -11  -3   9       4324.97       4483.96       158.65 o
  -9  -3   9       3289.74       3418.90       133.50 o
  -7  -3   9        474.12        479.38        39.54 o
  -5  -3   9        980.35        955.56        55.93 o
  -3  -3   9       1465.21       1371.62       102.66 o
  -1  -3   9        108.53         71.76        40.07 o
   1  -3   9       2314.67       2315.14       140.18 o
   3  -3   9       1047.59        957.13       112.68 o
   5  -3   9       3435.57       3010.97       255.27 o
   7  -3   9        514.38        570.36       111.06 o
   9  -3   9         72.31         39.39        40.97 o
  11  -3   9       2314.29       2352.60       236.75 o
  13  -3   9       5371.54       6119.54       403.16 o
  15  -3   9        513.16        561.42       115.25 o
  17  -3   9        638.01        893.21       135.41 o
  19  -3   9        796.35        852.22       122.98 o
  21  -3   9        335.92        324.87        39.75 o
  23  -3   9        274.14        252.67        66.05 o
 -26  -2   9        100.25        108.54        33.39 o
 -24  -2   9        924.34        911.05        89.80 o
 -22  -2   9        631.56        569.50        76.20 o
 -20  -2   9       3698.95       3623.10       220.27 o
 -18  -2   9        295.95        278.98        40.68 o
 -16  -2   9        537.17        542.04        63.16 o
 -14  -2   9       4313.93       4324.21       253.24 o
 -12  -2   9      14949.34      15640.09       563.52 o
 -10  -2   9       1451.37       1415.59        65.44 o
  -8  -2   9        299.94        294.08        29.15 o
  -6  -2   9        295.16        237.97        33.15 o
  -4  -2   9       3438.33       3288.16       137.59 o
  -2  -2   9       1331.28       1401.55        83.11 o
   0  -2   9       1437.35       1336.71        82.30 o
   2  -2   9        887.00        954.71        86.15 o
   4  -2   9       4456.10       4626.16       212.44 o
   6  -2   9       2805.01       2785.06       126.36 o
   8  -2   9        561.10        530.72        55.25 o
  10  -2   9          5.54         42.33        44.03 o
  12  -2   9       1215.92       1256.81       176.45 o
  14  -2   9       7850.79       8840.44       549.13 o
  16  -2   9        242.10        281.17        92.48 o
  18  -2   9        749.06        724.89        88.32 o
  20  -2   9        849.40        845.55        92.74 o
  22  -2   9       1196.95       1279.96       107.04 o
  24  -2   9        207.27        219.83        39.51 o
 -29  -1   9         10.39         12.68        21.16 o
 -27  -1   9       1152.40       1003.89        63.71 o
 -25  -1   9         16.20         14.89        18.68 o
 -23  -1   9        486.87        518.62        46.42 o
 -21  -1   9       6424.69       6763.18       198.10 o
 -19  -1   9       2147.98       2418.20       115.01 o
 -17  -1   9       1896.66       1935.53        93.08 o
 -15  -1   9       1226.26       1421.33        64.06 o
 -13  -1   9       5745.30       6013.42       123.38 o
 -11  -1   9       1100.30       1168.33        40.84 o
  -9  -1   9       3018.93       3101.66        74.55 o
  -7  -1   9        526.87        540.84        30.82 o
  -5  -1   9        775.68        786.36        39.68 o
  -3  -1   9        680.10        730.64        55.54 o
  -1  -1   9       3068.08       3233.28       134.81 o
   1  -1   9       3216.07       3449.10       203.72 o
   3  -1   9       3745.40       3862.02       138.01 o
   5  -1   9       3381.63       3436.88       153.09 o
   7  -1   9         75.44        130.95        54.44 o
   9  -1   9       1421.46       1261.06       140.23 o
  11  -1   9        366.00        302.59        63.62 o
  13  -1   9       2717.39       2534.63       188.74 o
  15  -1   9       3549.78       3421.80       224.67 o
  17  -1   9        158.22        110.81        52.07 o
  19  -1   9         21.51         30.33        31.01 o
  23  -1   9        503.59        507.67        46.16 o
  25  -1   9        852.94        937.04        56.39 o
 -30   0   9         61.28         59.99        23.54 o
 -28   0   9         30.59        -28.63        28.63 o
 -26   0   9         22.31         53.21        26.39 o
 -24   0   9          3.86         45.39        20.36 o
 -22   0   9       7449.15       7121.97       181.51 o
 -20   0   9        541.41        632.66        58.16 o
 -18   0   9        211.11        228.56        36.60 o
 -16   0   9        838.81        900.52        76.28 o
 -14   0   9       3542.71       3906.55        97.53 o
 -12   0   9       1052.72       1047.99        45.95 o
 -10   0   9      10014.09       9981.40       211.23 o
  -8   0   9       1353.75       1414.74        51.06 o
  -6   0   9        111.00         93.54        20.54 o
  -4   0   9         16.75         36.40        13.85 o
  -2   0   9        926.68       1048.61        52.38 o
   0   0   9       3775.56       4136.73       134.93 o
   2   0   9       1580.25       1671.38        79.77 o
   4   0   9       2742.37       2521.83       128.88 o
   6   0   9         25.31          7.92        37.24 o
   8   0   9        333.83        268.95        47.38 o
  10   0   9        221.27        178.48        42.98 o
  12   0   9       5970.54       6178.23       335.60 o
  14   0   9         43.28         39.61        36.10 o
  16   0   9        460.83        485.10        84.23 o
  18   0   9        647.22        793.68       103.71 o
  20   0   9        262.94        252.09        58.75 o
  22   0   9          8.19         37.48        21.35 o
  24   0   9        603.04        583.26        48.15 o
  26   0   9          1.19         -1.19        11.16 o
 -29   1   9         10.32         -6.68        20.82 o
 -27   1   9       1108.68       1049.11        68.41 o
 -25   1   9         20.05         30.53        21.44 o
 -23   1   9        637.23        661.15        54.06 o
 -21   1   9       5821.16       6462.51       363.29 o
 -19   1   9       2006.52       2270.34       161.54 o
 -17   1   9       1720.26       1813.26        93.41 o
 -15   1   9       1253.28       1188.10        74.03 o
 -13   1   9       5121.12       5107.46       236.51 o
 -11   1   9       1056.60       1105.82        59.28 o
  -9   1   9       3073.10       3139.57       117.84 o
  -7   1   9        675.11        732.96        51.28 o
  -5   1   9        478.02        449.78        42.28 o
  -3   1   9        467.09        605.30        54.60 o
  -1   1   9       3054.45       3322.67       115.82 o
   1   1   9       3129.70       3370.98       119.39 o
   3   1   9       3453.67       3693.29       130.93 o
   5   1   9       3315.91       3247.05       241.50 o
   7   1   9         71.27         42.55        25.04 o
   9   1   9       1552.01       1307.11       145.00 o
  11   1   9        319.75        272.02        64.64 o
  13   1   9       2843.38       2386.99       189.66 o
  15   1   9       3155.61       2871.23       212.26 o
  17   1   9        134.45        130.39        47.09 o
  19   1   9         16.69         -7.13        32.60 o
  21   1   9        273.13        273.48        57.73 o
  23   1   9        518.44        450.73        45.22 o
  25   1   9        890.71        996.56        82.34 o
 -28   2   9        426.14        322.33        51.40 o
 -26   2   9         70.23        138.08        44.82 o
 -24   2   9        850.75        992.31       107.69 o
 -22   2   9        549.44        530.41        88.42 o
 -20   2   9       3896.27       3890.77       247.63 o
 -18   2   9        238.54        200.47        62.48 o
 -16   2   9        612.82        710.33        99.18 o
 -14   2   9       4391.97       4288.55       268.01 o
 -12   2   9      15606.73      15666.34       658.17 o
   8   2   9        519.69        350.05        76.87 o
  10   2   9         13.37         16.98        34.63 o
  12   2   9       1071.07        960.34       118.34 o
  14   2   9       8438.07       8231.90       438.43 o
  16   2   9        244.10        278.34        66.33 o
  18   2   9        641.42        507.80        80.05 o
  20   2   9        865.20        877.15        97.61 o
 -27   3   9        137.02        164.92        35.77 o
 -25   3   9        404.45        429.98        65.32 o
 -23   3   9       4144.05       4140.61       239.01 o
 -21   3   9       1028.48       1143.71       118.57 o
 -19   3   9       1865.20       2002.76       167.58 o
 -17   3   9       1524.22       1488.71       148.28 o
 -15   3   9        343.03        331.22        74.60 o
 -13   3   9       1604.45       1610.42       151.91 o
 -11   3   9       4592.31       4785.70       413.17 o
  -9   3   9       3235.35       3568.28       140.76 o
  -7   3   9        459.61        516.95        49.43 o
   1   3   9       2317.03       2307.31       166.03 o
   3   3   9       1115.97       1087.67       111.44 o
   5   3   9       3389.68       3519.83       220.22 o
   7   3   9        587.13        597.78        87.52 o
   9   3   9         82.06         63.75        29.61 o
  11   3   9       2380.14       2747.44       185.98 o
  13   3   9       5258.88       5631.15       218.70 o
  15   3   9        467.10        488.64        53.88 o
  17   3   9        561.40        626.54        83.78 o
 -24   4   9        614.88        505.71        60.69 o
 -22   4   9        643.04        677.23        79.03 o
 -20   4   9        239.91        219.15        55.47 o
 -18   4   9        627.90        780.10       100.09 o
 -16   4   9        552.59        749.94       103.14 o
 -14   4   9        926.56        921.54        86.90 o
 -12   4   9        897.35        867.91        68.20 o
 -10   4   9        476.81        401.42        47.36 o
  -8   4   9       3292.21       3494.04       141.29 o
  -6   4   9       1537.16       1476.07       100.12 o
  -4   4   9        287.97        284.70        45.24 o
  -2   4   9        103.14        122.29        31.94 o
   2   4   9         66.56         77.42        34.07 o
   4   4   9       1044.17        982.18       107.81 o
   6   4   9        648.26        541.19        84.24 o
   8   4   9        716.79        686.71        93.41 o
  10   4   9        372.62        399.65        53.25 o
  12   4   9       1603.73       1795.79       216.89 o
  14   4   9       1992.98       2032.14       149.92 o
 -19   5   9        325.30        342.68        52.87 o
 -17   5   9        251.40        277.90        55.69 o
 -15   5   9        192.55        254.00        58.63 o
 -11   5   9        988.75        964.67        85.00 o
  -9   5   9       4272.20       4585.97       268.25 o
  -7   5   9         48.10         82.06        30.26 o
  -5   5   9       1304.70       1359.38        94.17 o
  -3   5   9        247.44        243.40        42.46 o
  -1   5   9        230.53        233.65        42.33 o
   1   5   9        378.15        407.12        50.05 o
   3   5   9        343.38        349.49        36.23 o
   5   5   9         15.61         26.43        20.57 o
   7   5   9         74.34        109.33        38.03 o
   9   5   9        173.44        244.83        52.75 o
  11   5   9        292.77        368.01        59.77 o
  13   5   9        567.29        591.25        70.20 o
  15   5   9       1139.25       1110.23        88.02 o
 -14   6   9        457.40        407.94        53.55 o
 -12   6   9        253.43        238.63        45.51 o
 -10   6   9        182.59        197.63        43.69 o
  -8   6   9        131.89        116.13        38.26 o
  -6   6   9        333.95        394.51        62.38 o
  -4   6   9       1849.41       2045.31       142.78 o
  -2   6   9        501.62        484.45        67.93 o
   0   6   9        175.18        205.68        33.90 o
   2   6   9        176.07        124.85        36.33 o
   4   6   9        138.36        144.00        26.28 o
   6   6   9        105.77        146.90        38.26 o
   8   6   9        113.40        117.26        32.48 o
  10   6   9        151.60         90.67        25.81 o
 -10  -6  10         93.58         96.32        21.05 o
  -8  -6  10        423.37        350.41        42.34 o
 -11  -5  10        367.20        423.95        61.92 o
  -9  -5  10       2938.73       3209.70       193.90 o
  -7  -5  10        245.53        330.30        56.26 o
  -5  -5  10       1033.35       1150.18       106.80 o
  -3  -5  10       1334.98       1390.08       120.86 o
   7  -5  10        537.68        444.61        69.06 o
   9  -5  10         49.15         59.99        29.99 o
  11  -5  10        210.58        177.04        40.86 o
  13  -5  10        628.88        495.75        61.94 o
 -20  -4  10        377.97        282.34        42.45 o
 -18  -4  10        642.43        614.03        67.71 o
 -16  -4  10        387.65        345.50        56.04 o
 -14  -4  10        272.37        264.87        38.06 o
 -12  -4  10       1073.16       1041.90        81.14 o
 -10  -4  10       1795.59       1881.87       158.62 o
  -8  -4  10        607.20        606.92        64.57 o
  -6  -4  10        547.04        526.01        59.92 o
  -4  -4  10       2046.66       2108.05       122.89 o
  -2  -4  10         42.31         34.00        24.67 o
   0  -4  10        501.37        456.74        56.06 o
   2  -4  10        310.20        255.62        42.82 o
   4  -4  10         23.05         18.90        24.90 o
   6  -4  10        577.01        500.08        88.42 o
   8  -4  10        117.54         55.91        38.26 o
  10  -4  10         46.29         27.05        35.31 o
  12  -4  10        426.75        397.93        75.62 o
  14  -4  10       1268.53       1398.27       136.95 o
  16  -4  10         96.52         70.29        31.13 o
  18  -4  10        104.57         97.23        31.01 o
 -21  -3  10        494.49        348.36        50.49 o
 -19  -3  10        158.31        111.83        34.98 o
 -17  -3  10        211.24        176.47        45.84 o
 -15  -3  10        129.43        162.60        28.00 o
 -13  -3  10       1719.95       1822.80        90.43 o
 -11  -3  10       7931.68       8209.87       238.96 o
  -9  -3  10       2971.59       3116.71       126.53 o
  -7  -3  10        127.34        195.88        39.30 o
  -5  -3  10       1426.86       1364.77       100.79 o
  -3  -3  10       2532.24       2597.37       219.43 o
  -1  -3  10        466.71        637.02       104.15 o
   1  -3  10        589.26        551.48        97.71 o
   3  -3  10        108.99        158.91        58.63 o
   5  -3  10        993.12        833.58       123.89 o
   7  -3  10        776.39        739.61       118.89 o
   9  -3  10       1071.47        872.58       133.63 o
  11  -3  10        176.86        233.62        74.37 o
  13  -3  10       1293.33       1421.16       157.44 o
  17  -3  10        232.45        222.54        59.43 o
  19  -3  10        154.25        194.91        47.88 o
  21  -3  10        168.43        199.56        40.18 o
 -16  -2  10        432.51        420.34        55.34 o
 -14  -2  10       1776.78       1845.86       251.57 o
 -12  -2  10       7038.00       8240.56       299.29 o
 -10  -2  10       2841.68       2786.05       118.59 o
  -8  -2  10       1254.74       1230.20        75.61 o
  -6  -2  10        620.58        641.02        72.00 o
  -4  -2  10        797.57        852.05       111.93 o
  -2  -2  10        627.77        516.68        65.31 o
   0  -2  10       2332.36       2409.66       146.40 o
   2  -2  10       1354.37       1237.12       103.68 o
   4  -2  10         86.16        129.03        50.82 o
   6  -2  10        103.57         44.59        41.65 o
   8  -2  10        201.35        150.20        64.18 o
  10  -2  10        252.32        226.50        71.88 o
  12  -2  10        510.98        373.71        88.98 o
  14  -2  10       1648.87       1711.67       189.19 o
  16  -2  10       1329.64       1660.31       174.21 o
  18  -2  10        337.01        283.46        53.88 o
  20  -2  10         50.97         55.91        29.09 o
  22  -2  10         56.97         85.34        27.05 o
 -27  -1  10        234.11        236.81        40.64 o
 -25  -1  10         13.04          1.08        19.00 o
 -23  -1  10        721.21        767.99       104.17 o
 -21  -1  10        997.39       1029.13        77.92 o
 -19  -1  10       1348.99       1382.69        93.47 o
 -17  -1  10       2052.17       2277.88       107.90 o
 -15  -1  10        785.33        894.86        58.93 o
 -13  -1  10       5794.13       6705.73       184.93 o
 -11  -1  10       4092.61       4637.54       172.80 o
  -9  -1  10      13496.31      13741.67       319.19 o
  -7  -1  10       3197.10       3392.54       101.12 o
  -5  -1  10         83.60         80.17        17.51 o
  -3  -1  10        920.18        982.27        56.07 o
  -1  -1  10        746.80        727.20        50.83 o
   1  -1  10        889.30        857.13        47.09 o
   3  -1  10        665.79        660.29        49.55 o
   5  -1  10       1041.26       1060.73        85.14 o
   7  -1  10        320.59        312.72        48.18 o
   9  -1  10        825.82        867.02       110.06 o
  13  -1  10       2141.23       2026.93       166.01 o
  15  -1  10       2559.92       2437.56       184.19 o
  17  -1  10         63.02         50.71        37.24 o
  19  -1  10        180.74        166.96        49.92 o
  21  -1  10        382.07        379.70        33.97 o
  23  -1  10        378.79        420.07        37.61 o
 -28   0  10        415.91        425.13        51.40 o
 -26   0  10        162.54        157.36        30.31 o
 -24   0  10         95.12         38.01        24.62 o
 -22   0  10        106.26        149.50        38.45 o
 -20   0  10       1383.02       1632.35       106.06 o
 -18   0  10        421.54        393.32        47.39 o
 -16   0  10         49.63         37.24        31.32 o
 -14   0  10       5415.52       6243.25       180.07 o
 -12   0  10      12313.10      13744.94       315.09 o
 -10   0  10       1201.53       1411.70        70.51 o
  -8   0  10       2698.91       2856.81       113.23 o
  -6   0  10         73.22         83.30        20.45 o
  -4   0  10        685.31        703.81        48.17 o
  -2   0  10       1093.96       1245.84        72.57 o
   0   0  10        710.47        704.06        45.72 o
   2   0  10        285.85        303.26        35.58 o
   4   0  10       1999.14       1914.24        97.29 o
   6   0  10       3319.22       3568.32       133.27 o
   8   0  10       1237.62       1328.87       136.14 o
  10   0  10          5.85         22.98        31.35 o
  12   0  10       3129.30       2922.43       210.32 o
  14   0  10       4875.30       4612.13       277.50 o
  16   0  10       1351.82       1503.30       141.59 o
  18   0  10        331.50        296.59        63.51 o
  20   0  10        720.66        795.33        94.55 o
  22   0  10       1149.49       1308.32        77.33 o
  24   0  10        261.44        279.90        24.38 o
 -27   1  10        222.82        250.28        42.00 o
 -25   1  10         13.71          1.93        17.57 o
 -23   1  10        835.21        804.86        55.18 o
 -21   1  10        955.10        907.69        55.99 o
 -19   1  10       1153.09       1192.24        66.25 o
 -17   1  10       2094.13       2276.09       140.64 o
 -15   1  10        762.51        845.82        78.82 o
 -13   1  10       5709.68       6258.51       245.74 o
 -11   1  10       4690.99       5057.51       283.49 o
  -9   1  10      13268.46      13174.42       367.31 o
  -7   1  10       3213.46       3360.70       128.21 o
  -5   1  10         49.37         33.45        22.24 o
  -3   1  10        901.01        938.78        62.79 o
  -1   1  10        801.76        800.05        68.05 o
   1   1  10       1051.07       1058.93        61.92 o
   3   1  10        677.17        702.15        52.73 o
   5   1  10       1065.95        942.17        55.05 o
   7   1  10        397.90        394.51        53.47 o
   9   1  10        867.48        915.17        80.47 o
  11   1  10         46.82          8.26        30.67 o
  13   1  10       2143.97       2026.25       170.54 o
  15   1  10       2421.39       2360.17       184.52 o
  17   1  10         35.19         28.63        32.71 o
  19   1  10        186.99        127.68        42.79 o
  21   1  10        365.00        366.92        34.66 o
  23   1  10        362.43        322.09        36.85 o
 -26   2  10        165.88        131.76        36.56 o
 -24   2  10       1091.28        988.67        98.77 o
 -22   2  10        411.34        347.54        63.79 o
 -20   2  10        864.64        712.49        96.36 o
 -18   2  10        432.53        494.49        83.32 o
 -16   2  10        474.20        394.42        74.60 o
 -14   2  10       1934.54       1780.46       154.09 o
   6   2  10        139.81        160.27        53.54 o
   8   2  10        207.97        246.98        65.20 o
  10   2  10        213.38        146.58        57.73 o
  12   2  10        580.42        582.72        93.52 o
  14   2  10       1766.80       1554.08       148.98 o
  16   2  10       1420.51       1575.44       140.46 o
  18   2  10        379.26        409.12        66.45 o
  20   2  10         62.46         56.03        31.24 o
  22   2  10         54.81         92.81        29.65 o
 -25   3  10        628.05        607.19        67.04 o
 -23   3  10        237.42        297.59        68.71 o
 -21   3  10        438.77        639.75        85.47 o
 -19   3  10        119.40        113.75        45.39 o
 -17   3  10        245.45        224.80        57.62 o
 -15   3  10         93.29         97.90        48.78 o
 -13   3  10       1803.44       1779.44       155.67 o
 -11   3  10       7606.97       7644.97       392.75 o
  -7   3  10        187.24        174.43        50.14 o
   1   3  10        616.92        598.92        80.72 o
   3   3  10        100.36         97.34        38.37 o
   5   3  10        827.24        777.45        98.06 o
   7   3  10        780.42        742.60        73.12 o
   9   3  10       1237.03       1108.44        85.85 o
  11   3  10        150.47        174.22        38.16 o
  13   3  10       1229.83       1161.10        82.77 o
  15   3  10        532.14        480.77        49.56 o
  17   3  10        229.16        303.82        55.35 o
 -22   4  10        110.53        124.17        39.05 o
 -20   4  10        305.23        330.67        58.41 o
 -18   4  10        627.06        565.90        77.79 o
 -16   4  10        323.92        300.21        62.49 o
 -14   4  10        302.44        326.47        67.13 o
 -12   4  10       1176.58       1179.92       121.07 o
 -10   4  10       1729.24       1615.79       112.16 o
  -8   4  10        692.50        624.33        63.44 o
  -6   4  10        579.89        586.03        60.67 o
  -4   4  10       1845.32       1652.82       154.31 o
  -2   4  10         52.28         39.16        34.52 o
   2   4  10        307.48        209.87        48.22 o
   4   4  10         40.09         18.45        28.07 o
   6   4  10        496.60        516.81        76.87 o
   8   4  10        181.24        143.44        33.78 o
  10   4  10         47.10         35.38        23.30 o
  12   4  10        435.87        385.45        69.96 o
  14   4  10       1391.70       1434.73        81.17 o
 -17   5  10        296.38        322.52        51.51 o
 -15   5  10        695.88        817.79        85.38 o
 -13   5  10       2664.42       2998.87       185.05 o
 -11   5  10        419.81        552.12        74.94 o
  -9   5  10       3169.56       3232.64       200.06 o
  -7   5  10        169.36        187.23        36.16 o
  -5   5  10        974.12        929.91        72.96 o
  -3   5  10       1361.64       1363.49        87.62 o
  -1   5  10        214.73        216.89        37.20 o
   1   5  10         50.02         64.06        39.39 o
   3   5  10         23.21         58.18        22.57 o
   5   5  10        131.46        164.12        26.39 o
   7   5  10        475.74        455.88        47.45 o
   9   5  10         41.28         19.82        16.45 o
  11   5  10        174.58        166.39        36.45 o
  13   5  10        641.60        521.01        56.96 o
 -10   6  10         96.60        105.72        29.32 o
  -8   6  10        382.65        457.38        56.49 o
  -6   6  10        512.24        537.47        63.74 o
  -4   6  10        486.16        498.40        61.71 o
  -2   6  10        382.15        389.11        54.57 o
   0   6  10        371.95        333.52        49.59 o
   2   6  10        294.67        308.03        49.24 o
   4   6  10        309.87        303.39        45.74 o
   6   6  10        275.55        212.49        33.06 o
  -9  -5  11        566.60        568.16        65.22 o
  -7  -5  11        701.44        624.82        69.75 o
  -5  -5  11        925.33       1051.30        93.88 o
  -3  -5  11       1155.46       1231.22       102.51 o
  -1  -5  11        715.16        710.31        74.96 o
   3  -5  11         96.96         86.93        30.79 o
   5  -5  11         54.60         51.84        22.86 o
   7  -5  11        173.53        119.64        31.69 o
   9  -5  11          9.45          4.19        13.13 o
 -12  -4  11        574.49        585.23        76.20 o
 -10  -4  11        801.69        868.83        70.16 o
  -8  -4  11        370.80        369.44        47.71 o
  -6  -4  11        107.27        105.84        28.46 o
  -4  -4  11       1094.10       1174.47        86.06 o
  -2  -4  11        593.66        629.53        63.84 o
   0  -4  11       1022.71       1116.59       127.57 o
   2  -4  11       1015.16        990.29        78.20 o
   4  -4  11        342.17        286.32        41.67 o
   6  -4  11         57.63         38.93        31.80 o
   8  -4  11        213.50        215.41        52.75 o
  10  -4  11        363.21        372.67        66.68 o
  12  -4  11         61.22         43.12        26.26 o
  14  -4  11        128.20        149.86        37.47 o
 -15  -3  11       1077.70        978.51        99.89 o
 -13  -3  11        932.65        972.39        79.26 o
 -11  -3  11       1107.84       1317.09        95.31 o
  -9  -3  11       7356.80       7996.51       291.91 o
  -7  -3  11        591.84        587.34        65.47 o
  -5  -3  11        343.93        285.29        53.43 o
  -3  -3  11       4191.99       3968.71       184.85 o
  -1  -3  11       1532.12       1508.31       158.14 o
   1  -3  11       1057.47        909.72       123.10 o
   3  -3  11         17.33          9.62        27.73 o
   5  -3  11       1033.80        909.03       125.02 o
   7  -3  11        412.90        461.77        85.24 o
   9  -3  11         20.54         55.01        37.35 o
  11  -3  11        149.86        104.36        43.58 o
  13  -3  11        893.41        875.72       110.98 o
  15  -3  11       1049.20        894.31       103.75 o
  17  -3  11         47.81         32.60        22.18 o
 -16  -2  11       1013.68       1383.08       151.98 o
 -14  -2  11        570.24        673.07       110.05 o
 -12  -2  11       4402.75       5135.12       333.37 o
 -10  -2  11       3876.16       4343.08       302.52 o
  -8  -2  11       1560.60       1615.15       189.40 o
  -6  -2  11        218.45        163.23        36.68 o
  -4  -2  11       3522.35       3373.43       252.56 o
  -2  -2  11       1379.60       1326.59       153.59 o
   0  -2  11        243.57        261.36        68.60 o
   2  -2  11       1211.09        902.88       122.54 o
   4  -2  11        359.37        170.82        58.41 o
   6  -2  11       1432.35       1027.26       129.47 o
   8  -2  11        176.87        180.54        58.18 o
  10  -2  11        254.85        236.24        67.12 o
  12  -2  11        145.56        169.22        54.56 o
 -25  -1  11        437.36        389.81        55.25 o
 -23  -1  11        829.74        804.14        91.27 o
 -21  -1  11        428.39        383.32        68.83 o
 -19  -1  11       3108.87       3473.01       215.56 o
 -17  -1  11       1409.65       1906.09       172.40 o
 -15  -1  11        148.74        172.50        42.21 o
 -13  -1  11       3352.86       3855.43       153.38 o
 -11  -1  11       6745.19       7898.27       241.27 o
  -9  -1  11       3391.09       4029.55       227.56 o
  -7  -1  11        850.57        860.67        67.19 o
  -5  -1  11        435.40        501.46        50.17 o
  -3  -1  11       1628.84       1730.73       217.05 o
  -1  -1  11       1088.63       1127.88        79.72 o
   1  -1  11       1496.97       1690.37        99.52 o
   3  -1  11        262.48        233.62        39.55 o
   5  -1  11        848.36        799.22        67.92 o
   7  -1  11        987.42        893.49        82.10 o
   9  -1  11       1584.39       1684.74       101.20 o
  11  -1  11        957.59        987.69        77.35 o
  13  -1  11        370.98        393.15        50.04 o
  15  -1  11        550.84        533.68        45.87 o
  17  -1  11        227.42        233.41        30.27 o
  19  -1  11          4.83         10.28        13.89 o
  21  -1  11        491.37        449.53        25.97 o
 -26   0  11          0.01        -12.00        20.94 o
 -24   0  11          2.45        -10.53        27.73 o
 -22   0  11        135.17        157.08        33.89 o
 -20   0  11        558.87        600.62        52.49 o
 -18   0  11         91.58        131.50        31.38 o
 -16   0  11          6.40          9.65        29.90 o
 -14   0  11       1172.72       1256.35       102.70 o
 -12   0  11       4826.67       5134.14       236.41 o
 -10   0  11        818.22        892.19        84.93 o
  -8   0  11       2043.94       2228.89       134.80 o
  -6   0  11         61.29         53.14        28.32 o
  -4   0  11        243.64        355.54        66.22 o
  -2   0  11       4938.28       5828.52       218.90 o
   0   0  11       1286.09       1576.53        98.26 o
   2   0  11        141.22         83.46        30.39 o
   4   0  11       3482.19       3283.58       151.40 o
   6   0  11        175.95        238.15        41.95 o
   8   0  11       1602.04       1540.87       100.49 o
  10   0  11        398.22        458.90        46.38 o
  12   0  11        921.79        792.54        59.10 o
  14   0  11       1580.59       1513.85       130.51 o
  16   0  11        957.38        988.36        77.31 o
  18   0  11         86.46         82.70        22.18 o
  20   0  11          0.08         15.07        16.94 o
  22   0  11        332.59        334.94        22.44 o
 -25   1  11        492.98        446.43        60.35 o
 -23   1  11        895.73        961.99        65.78 o
 -21   1  11        511.72        495.35        58.78 o
 -19   1  11       3036.96       3246.54       213.96 o
 -17   1  11       1385.71       1716.73       158.47 o
 -15   1  11        156.41        184.72        44.92 o
 -13   1  11       3241.04       3488.61       181.09 o
 -11   1  11       6172.39       6935.57       293.72 o
  -9   1  11       3330.73       3806.54       282.69 o
  -7   1  11        948.33        996.10        87.23 o
  -5   1  11        295.17        266.24        62.15 o
  -3   1  11       1589.77       1561.70       137.98 o
  -1   1  11       1146.42       1191.06       151.48 o
   1   1  11       1499.62       1665.86       100.59 o
   3   1  11        283.08        281.80        42.72 o
   5   1  11        734.98        760.23        68.90 o
   7   1  11        931.34       1025.23        78.06 o
   9   1  11       1679.69       1659.49        85.91 o
  11   1  11        949.49        953.55        70.21 o
  13   1  11        346.41        347.41        41.22 o
  15   1  11        609.35        603.03        50.68 o
  17   1  11        249.07        257.92        33.26 o
  19   1  11          8.20         13.96        15.93 o
  21   1  11        484.49        426.79        27.09 o
 -24   2  11         74.54         78.89        32.03 o
 -22   2  11        150.05        135.26        30.18 o
 -20   2  11        447.33        460.31        53.67 o
 -18   2  11        262.53        166.16        47.54 o
   4   2  11        357.08        260.02        64.18 o
   6   2  11       1215.68       1007.65       122.20 o
   8   2  11        175.21        143.52        59.08 o
  10   2  11        268.31        242.24        62.14 o
  12   2  11        126.76        165.77        34.13 o
  14   2  11       2118.57       2140.59       250.80 o
  16   2  11        717.81        798.28        91.83 o
  18   2  11         12.47         14.94        23.54 o
  20   2  11         82.23         85.12        26.37 o
 -23   3  11        246.65        212.52        29.10 o
 -21   3  11        886.06        795.96        66.48 o
 -19   3  11        333.73        278.69        42.01 o
 -17   3  11        115.47         69.27        35.43 o
 -15   3  11        988.35       1046.97       109.40 o
 -13   3  11        986.73        941.41       104.53 o
  -7   3  11        619.87        672.75        93.18 o
  -5   3  11        391.98        370.85        68.71 o
   1   3  11       1029.44        971.31        97.39 o
   3   3  11         24.73         29.43        27.73 o
   5   3  11        902.00        979.68        87.19 o
   7   3  11        350.97        294.03        45.55 o
   9   3  11         34.07         16.76        20.33 o
  11   3  11        131.59         97.19        33.50 o
  13   3  11        921.35        907.35       107.36 o
  15   3  11       1082.75       1033.34        65.63 o
  17   3  11         31.58         12.68        19.92 o
 -20   4  11        258.62        217.57        29.50 o
 -18   4  11        424.18        407.46        57.74 o
 -16   4  11        143.12        142.73        40.41 o
 -14   4  11        674.26        771.20        87.07 o
 -12   4  11        644.52        728.26        86.28 o
 -10   4  11        776.22        690.18        62.15 o
  -8   4  11        324.36        333.37        67.13 o
  -6   4  11        115.76         69.84        37.80 o
  -4   4  11       1008.68       1043.12       113.70 o
  -2   4  11        659.57        734.82        96.13 o
   0   4  11       1104.18       1136.27       119.82 o
   2   4  11       1054.27        830.35        85.84 o
   4   4  11        294.66        280.68        41.10 o
   6   4  11         66.63         53.65        23.93 o
   8   4  11        193.44        144.16        30.30 o
  10   4  11        315.10        253.61        36.22 o
  12   4  11         66.99         90.49        22.72 o
  14   4  11        154.51        177.65        25.06 o
 -15   5  11        325.60        315.86        43.25 o
 -13   5  11       1167.01       1258.26        97.99 o
 -11   5  11       2257.10       2335.46       146.48 o
  -9   5  11        476.09        541.52        66.23 o
  -7   5  11        688.50        615.98        72.02 o
  -5   5  11       1010.78       1112.18       108.95 o
  -3   5  11       1208.81       1295.83       118.26 o
  -1   5  11        690.61        794.54        90.81 o
   1   5  11        236.02        261.26        56.15 o
   3   5  11        101.62         78.99        25.44 o
   5   5  11         47.25         41.15        14.11 o
   7   5  11        148.75        143.76        20.19 o
   9   5  11         14.97         12.25        12.53 o
  11   5  11        155.32         97.12        24.22 o
  -7  -5  12        150.34        181.90        32.26 o
  -5  -5  12        850.14        892.36        73.84 o
  -3  -5  12       1720.28       1888.99       112.20 o
  -1  -5  12       1075.24       1110.58        82.13 o
   3  -5  12         20.69          7.47        13.24 o
 -12  -4  12         31.72         24.45        29.82 o
 -10  -4  12        220.80        220.34        31.70 o
  -8  -4  12         78.57         51.21        26.09 o
  -6  -4  12        114.25         79.25        32.82 o
  -4  -4  12        178.43        158.90        29.82 o
  -2  -4  12       1041.59        961.59        71.87 o
   0  -4  12        892.55        892.66        67.36 o
   2  -4  12         93.40         74.42        37.86 o
   4  -4  12         36.74         38.64        16.44 o
   6  -4  12        239.19        178.36        27.61 o
   8  -4  12        184.67        147.15        39.39 o
  10  -4  12        403.01        445.50        59.66 o
  12  -4  12        159.06        141.61        30.68 o
 -13  -3  12        204.45        225.07        34.86 o
 -11  -3  12        637.35        609.61        62.44 o
  -9  -3  12        841.30        871.64        73.17 o
  -7  -3  12          4.15          0.26        15.77 o
  -5  -3  12        280.83        273.60        42.18 o
  -3  -3  12       2754.26       2754.88       153.10 o
  -1  -3  12        412.01        410.16        51.65 o
   1  -3  12        117.89        100.62        40.86 o
   3  -3  12        545.25        432.82        76.19 o
   5  -3  12       1192.12       1012.00       116.43 o
   7  -3  12        898.26        926.67       108.60 o
   9  -3  12         78.50         49.12        28.75 o
  11  -3  12        149.51         75.84        30.90 o
  13  -3  12        147.85        129.38        35.54 o
  15  -3  12        277.96        258.79        42.79 o
 -14  -2  12       1730.93       1868.08       171.88 o
 -12  -2  12       1211.08       1317.68       145.31 o
 -10  -2  12       1094.95       1117.57       136.24 o
  -8  -2  12        754.09        758.07        76.32 o
  -6  -2  12        179.14        156.05        57.78 o
  -4  -2  12       1986.38       1846.90       115.73 o
  -2  -2  12       3207.59       2912.44       224.40 o
   0  -2  12       1372.16       1104.82       131.73 o
   2  -2  12       1964.88       1453.75       150.70 o
   4  -2  12        618.03        626.22        95.90 o
   6  -2  12        293.28        265.00        64.18 o
   8  -2  12         63.89         49.01        30.67 o
 -23  -1  12        544.44        506.47        58.77 o
 -19  -1  12        401.40        509.89        73.70 o
 -17  -1  12         78.29         94.85        41.54 o
 -15  -1  12        934.64       1125.18       114.26 o
 -13  -1  12        135.57         98.99        32.27 o
 -11  -1  12       2170.37       2492.73       137.61 o
  -9  -1  12        516.03        468.45        65.49 o
  -7  -1  12         65.67         48.61        22.37 o
  -5  -1  12       1016.78       1068.19        95.24 o
  -3  -1  12       2171.80       2409.40       249.76 o
  -1  -1  12       2278.39       2309.50       167.50 o
   1  -1  12        274.77        276.18        41.05 o
   3  -1  12        880.66        781.78        64.77 o
   5  -1  12        161.17        192.38        35.96 o
   7  -1  12        118.61         94.28        28.09 o
   9  -1  12        281.72        286.66        40.85 o
  11  -1  12        198.74        146.02        31.59 o
  13  -1  12        293.95        284.81        36.75 o
  15  -1  12        322.35        342.76        38.68 o
  17  -1  12         26.77         16.36        13.88 o
 -24   0  12        296.80        195.06        40.30 o
 -22   0  12        164.85        157.45        42.11 o
 -20   0  12        332.57        317.61        45.77 o
 -18   0  12        211.67        263.09        45.83 o
 -16   0  12         36.30         36.55        27.60 o
 -14   0  12        278.80        267.26        50.49 o
 -12   0  12       2831.15       3529.39       227.98 o
 -10   0  12       2288.69       2944.23       158.72 o
  -8   0  12        189.75        241.59        46.61 o
  -6   0  12         79.66         40.00        25.68 o
  -4   0  12       3556.89       3980.04       240.20 o
  -2   0  12       6712.63       7654.50       375.16 o
   0   0  12       4571.61       5326.09       204.10 o
   2   0  12       2130.63       2335.17       120.75 o
   4   0  12         38.30         31.67        24.21 o
   6   0  12       1063.91       1031.92        77.14 o
   8   0  12          2.54          9.45        22.00 o
  10   0  12          5.76         18.45        23.58 o
  12   0  12        750.64        738.98        58.12 o
  14   0  12       1042.47       1133.05        94.14 o
  16   0  12          8.66          4.10        14.01 o
  18   0  12         79.28         88.20        18.65 o
 -23   1  12        544.96        399.36        55.48 o
 -21   1  12        372.86        317.46        41.68 o
 -19   1  12        330.36        349.45        47.84 o
 -17   1  12         56.88         75.17        40.35 o
 -15   1  12        896.00        982.53        84.92 o
 -13   1  12        169.94        155.33        40.77 o
 -11   1  12       2152.56       2632.01       146.36 o
  -9   1  12        563.14        508.16        63.30 o
  -7   1  12         67.93         62.63        50.82 o
  -5   1  12       1080.01       1046.98       112.46 o
  -3   1  12       2283.07       2372.63       174.07 o
  -1   1  12       2182.71       2460.09       175.31 o
   1   1  12        190.41        180.35        36.37 o
   3   1  12        843.18        769.95        66.50 o
   5   1  12        160.38        166.87        36.48 o
   7   1  12        129.05        106.85        34.58 o
   9   1  12        274.36        300.26        45.45 o
  11   1  12        188.93        198.52        29.92 o
  13   1  12        334.45        309.72        33.58 o
  15   1  12        325.81        403.85        35.56 o
  17   1  12         42.30         15.99        13.42 o
  19   1  12        207.56        147.50        33.39 o
 -22   2  12        470.18        404.66        59.56 o
 -20   2  12         41.16         19.92        27.16 o
 -18   2  12         11.39          8.04        32.82 o
 -16   2  12        842.50        765.61       112.11 o
 -14   2  12       1765.47       1780.31       177.66 o
 -12   2  12       1254.71       1247.37       153.47 o
 -10   2  12       1073.13       1145.87       149.15 o
   4   2  12        733.99        657.28        92.51 o
   6   2  12        230.27        217.67        56.48 o
   8   2  12         71.65        154.45        32.28 o
  10   2  12        831.69        869.03       208.30 o
  12   2  12        352.88        400.23        45.04 o
  14   2  12        270.28        213.65        38.32 o
  16   2  12        230.39        205.11        43.13 o
 -19   3  12        381.03        363.30        62.38 o
 -17   3  12        362.46        274.42        61.36 o
 -15   3  12         90.32         99.38        46.86 o
 -13   3  12        220.23        228.43        64.07 o
 -11   3  12        595.74        623.28       102.01 o
  -5   3  12        239.90        237.37        53.09 o
  -3   3  12       2855.57       2823.56       190.01 o
   1   3  12        100.16         73.57        40.75 o
   3   3  12        522.55        375.01        44.85 o
   5   3  12       1179.61       1128.70        77.08 o
   7   3  12        873.61        801.24        65.23 o
   9   3  12         68.00         76.15        23.36 o
  11   3  12        132.00        105.05        24.42 o
  13   3  12        128.12         90.61        26.60 o
  15   3  12        294.68        292.23        29.43 o
 -16   4  12         72.86         31.97        16.47 o
 -14   4  12        257.62        172.40        46.75 o
  -8   4  12         59.96         58.97        32.26 o
  -6   4  12        126.92        124.96        39.05 o
  -4   4  12        179.52        216.99        51.05 o
  -2   4  12       1065.73       1186.93       109.63 o
   0   4  12        901.84        992.93       100.90 o
   2   4  12         71.55         55.66        23.12 o
   4   4  12         22.02         14.64        12.48 o
   6   4  12        212.40        179.06        23.36 o
   8   4  12        195.08        157.36        21.77 o
  10   4  12        446.61        410.80        31.04 o
  12   4  12        176.14        127.35        26.60 o
  -3   5  12       1697.52       1833.20       124.90 o
  -1   5  12       1153.57       1053.41       105.19 o
   1   5  12        876.59        775.09        53.84 o
   3   5  12         20.06         18.86        14.08 o
 -10  -4  13         73.40        108.69        19.21 o
  -8  -4  13         17.09         21.36        11.26 o
  -6  -4  13        175.19        163.08        25.13 o
  -4  -4  13         19.51         30.59        13.63 o
  -2  -4  13        807.89        856.97        57.12 o
   0  -4  13        502.72        465.39        41.90 o
   2  -4  13        458.72        454.94        45.68 o
   4  -4  13        116.38         71.92        16.78 o
   6  -4  13        206.37        182.02        34.75 o
 -11  -3  13         75.07         48.28        22.69 o
  -9  -3  13        185.99        144.10        26.26 o
  -7  -3  13         29.48         56.76        20.71 o
  -5  -3  13         14.79         26.87        17.42 o
  -3  -3  13       1378.77       1309.89        84.08 o
  -1  -3  13       2180.62       2119.72       112.38 o
   1  -3  13        669.77        611.78        57.58 o
   3  -3  13         26.45         16.84        13.65 o
   5  -3  13       1002.35        906.98        65.28 o
   7  -3  13        955.05        960.08        93.66 o
   9  -3  13        146.30        115.00        31.24 o
  11  -3  13        174.62        152.09        21.45 o
 -12  -2  13        701.65        892.93       106.32 o
 -10  -2  13        397.57        375.96        72.00 o
  -8  -2  13        132.69        104.25        39.16 o
  -6  -2  13         75.78         67.74        21.98 o
  -4  -2  13       1170.38       1108.43        81.35 o
  -2  -2  13       3413.90       3146.60       282.75 o
   0  -2  13       1102.51       1001.06       115.63 o
   2  -2  13        106.09        103.90        40.18 o
   4  -2  13        103.62        155.52        45.05 o
 -19  -1  13        404.25        369.75        54.57 o
 -17  -1  13        869.08        954.56        92.41 o
 -15  -1  13        464.13        469.27        70.98 o
 -13  -1  13        348.06        380.59        64.41 o
 -11  -1  13        807.54        930.10       119.69 o
  -9  -1  13        481.53        620.67        98.04 o
  -7  -1  13        629.53        626.03        65.22 o
  -5  -1  13         70.14         59.53        34.41 o
  -3  -1  13       1588.48       1758.65       136.17 o
  -1  -1  13       1279.21       1428.50       119.27 o
   1  -1  13        311.70        264.66        55.47 o
   3  -1  13         73.64         42.56        30.11 o
   5  -1  13        302.13        293.64        53.32 o
   7  -1  13        761.78        713.65        54.93 o
   9  -1  13        197.15        176.56        29.25 o
  11  -1  13         41.21         40.96        17.75 o
  13  -1  13        183.27        208.63        28.75 o
  15  -1  13        220.78        194.68        23.07 o
 -20   0  13        115.29         88.63        32.71 o
 -18   0  13          6.07         20.37        26.82 o
 -16   0  13         70.45         82.87        29.94 o
 -14   0  13         50.92         85.50        30.30 o
 -12   0  13          8.44         30.62        25.70 o
 -10   0  13        344.25        406.06        59.71 o
  -8   0  13        658.03        691.99       107.45 o
  -6   0  13        256.43        238.16        55.24 o
  -4   0  13       1322.79       1575.21       132.86 o
  -2   0  13       1079.79       1208.39       115.74 o
   0   0  13       1620.85       1881.03       144.78 o
   2   0  13         87.75         89.38        28.04 o
   4   0  13         16.97          5.60        20.56 o
   6   0  13        703.23        706.44        58.91 o
   8   0  13        285.81        335.66        41.02 o
  10   0  13         33.05         26.77        18.80 o
  12   0  13          0.25          8.48        15.05 o
  14   0  13         86.07         84.22        19.47 o
  16   0  13          8.91          5.97        12.20 o
 -19   1  13        373.02        352.59        47.83 o
 -17   1  13        820.21       1029.62        73.33 o
 -15   1  13        472.91        541.93        57.20 o
 -13   1  13        432.64        475.86        58.93 o
 -11   1  13        665.16        752.48        88.82 o
  -9   1  13        401.87        542.40        88.58 o
  -7   1  13        744.55        824.42        94.89 o
  -5   1  13         72.18         62.14        31.92 o
  -3   1  13       1462.87       1580.33       132.87 o
  -1   1  13       1254.64       1130.93       110.21 o
   1   1  13        328.76        294.66        57.73 o
   3   1  13         51.79         47.59        23.61 o
   5   1  13        261.41        196.89        32.90 o
   7   1  13        723.72        704.76        57.04 o
   9   1  13        186.60        211.75        31.98 o
  11   1  13         44.48         40.53        12.89 o
  13   1  13        157.53        144.87        17.01 o
  15   1  13        194.80        170.72        19.60 o
 -18   2  13        441.65        493.07        69.74 o
 -16   2  13         29.48         54.67        33.27 o
 -14   2  13        415.63        397.59        74.04 o
 -12   2  13        733.40        706.57       103.27 o
 -10   2  13        370.80        375.95        78.45 o
   2   2  13        118.32        107.30        32.14 o
   4   2  13         96.58         89.64        30.11 o
   6   2  13        388.16        371.02        41.40 o
   8   2  13        416.77        387.47        41.12 o
  10   2  13        244.48        261.12        32.79 o
  12   2  13         40.87         43.17        16.52 o
  14   2  13        162.36        176.13        35.88 o
 -17   3  13        173.57        145.23        37.35 o
 -15   3  13         11.23          5.66        20.15 o
 -13   3  13         22.29         19.58        27.73 o
  -1   3  13       2158.37       2359.16       154.48 o
   1   3  13        653.88        618.22        76.43 o
   3   3  13          9.95          4.28        12.96 o
   5   3  13        998.45        944.43        60.21 o
   7   3  13        903.75        870.77        57.27 o
   9   3  13        154.26        134.20        22.85 o
  11   3  13        148.86        133.75        20.58 o
  -6   4  13        153.35        161.30        35.43 o
  -4   4  13         19.14         42.22        23.31 o
  -2   4  13        852.71        741.74       125.88 o
   0   4  13        545.38        503.73       111.81 o
   2   4  13        465.56        492.03        49.14 o
   4   4  13        118.92        104.19        21.72 o
   6   4  13        202.98        186.25        18.70 o
  -9  -3  14        488.36        487.89        59.90 o
  -7  -3  14         29.92         32.42        12.73 o
  -5  -3  14         21.66          6.88        11.15 o
  -3  -3  14         11.47         10.23         9.32 o
  -1  -3  14        446.94        401.19        39.34 o
   1  -3  14        124.99        138.27        30.33 o
   3  -3  14         86.61         70.46        16.25 o
   5  -3  14        407.25        298.22        40.53 o
 -10  -2  14        216.84        170.81        41.88 o
  -8  -2  14        256.68        238.17        49.92 o
  -6  -2  14       1038.61       1088.77       106.46 o
  -4  -2  14        136.07        131.19        38.71 o
  -2  -2  14        432.05        426.12        42.75 o
   0  -2  14        289.24        239.81        32.62 o
   2  -2  14        788.51        786.58        78.93 o
 -15  -1  14          3.50        -14.83        21.84 o
 -13  -1  14        221.35        294.88        47.88 o
 -11  -1  14         11.39          9.17        24.11 o
  -9  -1  14        121.96        162.54        39.73 o
  -7  -1  14        970.33        993.67        92.64 o
  -5  -1  14        330.43        278.59        49.58 o
  -3  -1  14        936.79       1008.70        91.50 o
  -1  -1  14       1115.50       1157.53        98.99 o
   1  -1  14        111.23        105.26        33.62 o
   3  -1  14        355.85        275.20        47.55 o
   5  -1  14        120.73        132.77        32.82 o
   7  -1  14        896.94        902.40        77.24 o
   9  -1  14        535.70        546.32        55.37 o
  11  -1  14         25.42         37.24        17.77 o
 -16   0  14       1580.43       1487.15       107.43 o
 -14   0  14         58.70         58.63        27.73 o
 -12   0  14          3.65         24.56        23.88 o
 -10   0  14         76.81         31.01        26.48 o
  -8   0  14        114.98        168.08        45.39 o
  -6   0  14         21.50          5.21        23.88 o
  -4   0  14        452.58        370.54        58.19 o
  -2   0  14       1181.04       1502.34       118.13 o
   0   0  14       1017.69       1128.79        99.32 o
   2   0  14        139.90        158.58        40.75 o
   4   0  14         69.92         70.74        29.54 o
   6   0  14        629.74        735.87        73.94 o
   8   0  14       2012.46       2120.84       130.46 o
  10   0  14        383.13        428.06        50.95 o
  12   0  14        381.78        284.06        37.93 o
 -15   1  14          4.85         19.24        23.20 o
 -13   1  14        237.01        313.30        38.84 o
 -11   1  14          6.72          5.43        23.48 o
  -9   1  14         91.44        149.63        41.09 o
  -7   1  14        906.61        990.23        94.45 o
  -5   1  14        304.37        291.49        52.19 o
  -3   1  14        896.85       1062.23        96.37 o
  -1   1  14       1180.58       1249.44       104.66 o
   1   1  14        122.48         96.89        33.28 o
   3   1  14        333.87        303.84        49.02 o
   5   1  14        123.52        132.32        33.28 o
   7   1  14        885.19        915.81        69.03 o
   9   1  14        486.42        424.78        36.31 o
  11   1  14         23.32         13.81        15.28 o
 -14   2  14        272.41        290.26        51.96 o
 -12   2  14         67.92         84.55        33.28 o
   4   2  14         79.11         58.18        20.83 o
   6   2  14        382.79        345.63        44.04 o
   8   2  14        549.53        420.99        46.54 o
   1   3  14        109.51        117.26        28.41 o
   3   3  14         84.88        101.07        27.39 o
  -9  -1  15        670.03        727.14        63.53 o
  -7  -1  15         95.18        100.40        26.94 o
  -5  -1  15        286.20        324.78        44.15 o
  -3  -1  15        120.72        136.96        31.13 o
  -1  -1  15        266.96        326.14        42.79 o
   1  -1  15        143.03        197.74        32.94 o
   3  -1  15        408.53        417.89        45.17 o
 -12   0  15        101.67         70.06        21.96 o
 -10   0  15        322.07        303.97        43.02 o
  -8   0  15         12.71         -7.24        21.62 o
  -6   0  15          1.72         -3.73        16.86 o
  -4   0  15         14.77         51.50        23.43 o
  -2   0  15        440.36        476.87        55.93 o
   0   0  15         21.09         17.32        19.58 o
   2   0  15        187.71        198.66        34.98 o
   4   0  15         14.79          3.06        15.39 o
  -9   1  15        597.07        633.67        61.03 o
  -7   1  15        111.52        142.28        31.13 o
  -5   1  15        259.69        253.80        41.66 o
  -3   1  15        101.62         75.50        26.03 o
  -1   1  15        244.59        243.72        40.07 o
   1   1  15        175.16        127.34        29.09 o
   3   1  15        462.16        400.21        85.48 o
                                                
